# Supplementary material for: Crystal structure determination and analyses of Hirshfeld surface, crystal voids, inter­molecular inter­action energies and energy frameworks of 1-benzyl-4-(methyl­sulfan­yl)-3a,7a-di­hydro-1H-pyrazolo­[3,4-d]pyrimidine
Source: Acta Crystallogr E Crystallogr Commun. 2024 Jun 25;80(Pt 7):783–8. doi: 10.1107/S2056989024005954 (PMC11223713; doi:10.1107/S2056989024005954)
Supplement: Supplementary file 1 [file e-80-00783-sup1.cif]

##############################################################################
#                                                                            #
# This CIF contains the data in a paper accepted for publication in          #
# Acta Crystallographica Section E. It conforms to the requirements of       #
# Notes for Authors for Acta Crystallographica Section E, and has been       #
# peer reviewed under the auspices of the IUCr Commission on Journals.       #
#                                                                            #
# Full details of the Crystallographic Information File format               #
# are given in the paper "The Crystallographic Information File (CIF):       #
# a New Standard Archive File for Crystallography" by S. R. Hall, F. H.      #
# Allen and I. D. Brown [Acta Cryst. (1991), A47, 655-685].                  #
#                                                                            #
# The current version of the core CIF dictionary is obtainable from          #
# ftp://ftp.iucr.org/pub/cif_core.dic.                                       #
#                                                                            #
# Software is freely available for graphical display of the structure(s)     #
# in this CIF. For information consult the CIF software page                 #
# http://www.iucr.org/resources/cif/software.                                #
#                                                                            #
# This file may be used for bona fide research purposes within the           #
# scientific community so long as proper attribution is given to the journal # 
# article from which it was obtained.                                        #
#                                                                            #
##############################################################################
data_global
_audit_creation_method     'APEX3 v2019.1-0'
_journal_date_recd_electronic     2024-05-16
_journal_date_accepted     2024-06-19
_journal_name_full     'Acta Crystallographica, Section E'
_journal_year     2024
_journal_volume     80
_journal_issue      1
_journal_page_first     0
_journal_page_last     0
_journal_paper_category     GO
_journal_paper_doi     10.1107/S2056989024005954
_journal_coeditor_code     WM5721
_publ_contact_author_name     'Nour El Hoda Mustaphi'
_publ_contact_author_address
;
National Higher School of Chemistry University Ibn Tofail,
Kenitra,Morocco
Laboratory of Heterocyclic Organic Chemistry URAC 21, Pharmacochemistry
Competence Center, Av. Ibn Battouta, BP 1014, Faculty of Sciences, Mohammed V
University in Rabat,
Morocco
;
_publ_contact_author_email     nourelhoda.mustaphi@uit.ac.ma
_publ_contact_author_fax     ?
_publ_contact_author_phone     ?
_publ_section_title
;\
Crystal-structure determination and analyses of Hirshfeld surface, crystal
voids, intermolecular interaction energies and energy frameworks of
1-benzyl-4-(methylsulfanyl)-3a,7a-dihydro-1<i>H</i>-pyrazolo[3,4-<i>d</i>]\
pyrimidine
;
_publ_section_title_footnote     .
loop_
    _publ_author_name
    _publ_author_footnote
    _publ_author_address
    'Mustaphi, Nour El Hoda' .
;
Organic Chemistry, Catalysis and Environmental Laboratory,
Higher National School of Chemistry, Ibn Tofail University Kenitra,
Morocco
;
    'Chlouchi, Amina' .
;
Organic Chemistry, Catalysis and Environmental Laboratory,
Higher National School of Chemistry, Ibn Tofail University Kenitra,
Morocco
;
    'El Hafi, Mohamed' .
;
Faculty of Medicine and Pharmacy, Mohammed First University,
Oujda,
Morocco
Laboratory of Heterocyclic Organic Chemistry URAC 21,
Pharmacochemistry Competence Center, Av. Ibn Battouta, BP 1014,
Faculty of Sciences, Mohammed V University in Rabat,
Morocco
;
    'Mague, Joel T.' .
;
Department of Chemistry
Tulane University
New Orleans, LA 70118
USA
;
    'H\"okelek, Tuncer' .
;
Department of Physics
Hacettepe University
06800 Beytepe
Ankara
T\"urkiye
;
    'El Monfalouti, Hanae' .
;
Laboratory of Plant Chemistry, Organic and Bioorganic Synthesis,
Faculty of Sciences, Mohammed V University in Rabat, 4 Avenue Ibn Battouta
BP 1014 RP,
Morocco
;
    'Haoudi, Amal' .
;
Laboratory of Applied Organic Chemistry,
Sidi Mohamed Ben Abdellah University,
Faculty Of Science And Technology,
Road Immouzer,
BP 2202 Fez,
Morocco
;
    'Mazzah, Ahmed' .
;
Science and Technology of Lille USR 3290,
Villeneuve d'Ascq cedex
France
;
_publ_section_synopsis
;
In the title molecule, the pyrazolopyrimidine moiety is planar with the
methylsulfanyl substituent lying essentially in the same plane, whereas the
benzyl group is rotated well out of this plane giving the molecule an
approximate <i>L</i> shape.
;
data_I
_audit_creation_method     'SHELXL-2018/3'
_chemical_name_systematic
;\
1-Benzyl-4-(methylsulfanyl)-3a,7a-dihydro-1<i>H</i>-pyrazolo[3,4-<i>d</i>]\
pyrimidine
;
_chemical_name_common     ?
_chemical_formula_moiety     'C13 H12 N4 S'
_chemical_formula_sum     'C13 H12 N4 S'
_chemical_formula_iupac     'C13 H12 N4 S'
_chemical_formula_weight     256.33
_chemical_melting_point     ?
_space_group_crystal_system     monoclinic
_space_group_name_H-M_alt     'P 21/c'
_space_group_name_Hall     '-P 2ybc'
loop_
    _space_group_symop_operation_xyz
    'x, y, z'
    '-x, y+1/2, -z+1/2'
    '-x, -y, -z'
    'x, -y-1/2, z-1/2'
_cell_length_a     12.4617(5)
_cell_length_b     7.0766(3)
_cell_length_c     13.6500(5)
_cell_angle_alpha     90
_cell_angle_beta     96.0850(10)
_cell_angle_gamma     90
_cell_volume     1196.96(8)
_cell_formula_units_Z     4
_cell_measurement_reflns_used     7875
_cell_measurement_theta_min     6.2542
_cell_measurement_theta_max     74.7271
_cell_measurement_temperature     150(2)
_exptl_crystal_description     block
_exptl_crystal_colour     colourless
_exptl_crystal_size_max     0.257
_exptl_crystal_size_mid     0.218
_exptl_crystal_size_min     0.156
_exptl_crystal_density_diffrn     1.422
_exptl_crystal_density_meas     ?
_exptl_crystal_density_method     'not measured'
_exptl_crystal_F_000     536
_exptl_absorpt_coefficient_mu     2.285
_exptl_absorpt_correction_type     multi-scan
_exptl_absorpt_process_details
;
(<i>SADABS</i>; Krause <i>et al.</i>, 2015)
;
_exptl_absorpt_correction_T_min     0.59
_exptl_absorpt_correction_T_max     0.72
_diffrn_ambient_temperature     150(2)
_diffrn_source     'INCOATEC I\mS micro--focus source'
_diffrn_radiation_type     CuK\a
_diffrn_radiation_wavelength     1.54178
_diffrn_radiation_monochromator     mirror
_diffrn_measurement_device_type     'Bruker D8 VENTURE PHOTON 100 CMOS'
_diffrn_measurement_method     '\w scans'
_diffrn_detector_area_resol_mean     10.4167
_diffrn_reflns_number     8877
_diffrn_reflns_av_R_equivalents     0.0261
_diffrn_reflns_av_unetI/netI     0.0248
_diffrn_reflns_theta_min     6.522
_diffrn_reflns_theta_max     74.719
_diffrn_reflns_theta_full     68.000
_diffrn_measured_fraction_theta_max     0.976
_diffrn_measured_fraction_theta_full     0.989
_diffrn_reflns_limit_h_min     -15
_diffrn_reflns_limit_h_max     14
_diffrn_reflns_limit_k_min     -8
_diffrn_reflns_limit_k_max     8
_diffrn_reflns_limit_l_min     -15
_diffrn_reflns_limit_l_max     17
_refine_special_details
;
Refinement of F^2^ against ALL reflections.  The weighted R-factor wR and
goodness of fit S are based on F^2^, conventional R-factors R are based
on F, with F set to zero for negative F^2^. The threshold expression of
F^2^ > 2sigma(F^2^) is used only for calculating R-factors(gt) etc. and is
not relevant to the choice of reflections for refinement.  R-factors based
on F^2^ are statistically about twice as large as those based on F, and R-
factors based on ALL data will be even larger.
;
_reflns_number_total     2388
_reflns_number_gt     2292
_reflns_threshold_expression     'I > 2\s(I)'
_refine_ls_structure_factor_coef     Fsqd
_refine_ls_matrix_type     full
_refine_ls_R_factor_all     0.0498
_refine_ls_R_factor_gt     0.0487
_refine_ls_wR_factor_gt     0.1338
_refine_ls_wR_factor_ref     0.1349
_refine_ls_goodness_of_fit_ref     1.100
_refine_ls_restrained_S_all     1.100
_refine_ls_number_reflns     2388
_refine_ls_number_parameters     212
_refine_ls_number_restraints     0
_refine_ls_hydrogen_treatment     refall
_refine_ls_weighting_scheme     calc
_refine_ls_weighting_details
              'w=1/[\s^2^(Fo^2^)+(0.0792P)^2^+0.9126P] where P=(Fo^2^+2Fc^2^)/3'
_atom_sites_solution_hydrogens     difmap
_atom_sites_solution_primary     dual
_atom_sites_solution_secondary     difmap
_refine_ls_shift/su_max     0.001
_refine_ls_shift/su_mean     0.000
_refine_diff_density_max     0.684
_refine_diff_density_min     -0.419
_refine_ls_extinction_method
;
<i>SHELXL2018/3</i> (Sheldrick, 2015<i>b</i>)
;
_refine_ls_extinction_coef     0.0175(15)
_refine_ls_extinction_expression
                                  'Fc^*^=kFc[1+0.001xFc^2^\l^3^/sin(2\q)]^-1/4^'
loop_
    _atom_type_symbol
    _atom_type_description
    _atom_type_scat_dispersion_real
    _atom_type_scat_dispersion_imag
    _atom_type_scat_source
    'C' 'C' 0.0181 0.0091
                         'International Tables Vol C Tables 4.2.6.8 and 6.1.1.4'
    'H' 'H' 0.0000 0.0000
                         'International Tables Vol C Tables 4.2.6.8 and 6.1.1.4'
    'N' 'N' 0.0311 0.0180
                         'International Tables Vol C Tables 4.2.6.8 and 6.1.1.4'
    'S' 'S' 0.3331 0.5567
                         'International Tables Vol C Tables 4.2.6.8 and 6.1.1.4'
_computing_data_collection
;
<i>APEX3</i> (Bruker, 2016)
;
_computing_cell_refinement
;
<i>SAINT</i> (Bruker, 2016)
;
_computing_data_reduction
;
<i>SAINT</i>  (Bruker, 2016)
;
_computing_structure_solution
;
<i>SHELXT/5</i> (Sheldrick, 2015<i>a</i>)
;
_computing_structure_refinement
;
<i>SHELXL2018/3</i> (Sheldrick, 2015<i>b</i>)
;
_computing_molecular_graphics
;
<i>DIAMOND</i> (Brandenburg & Putz, 2012)
;
_computing_publication_material
;
<i>SHELXTL</i> (Sheldrick, 2008)
;
loop_
    _atom_site_type_symbol
    _atom_site_label
    _atom_site_fract_x
    _atom_site_fract_y
    _atom_site_fract_z
    _atom_site_U_iso_or_equiv
    _atom_site_adp_type
    _atom_site_calc_flag
    _atom_site_occupancy
    _atom_site_disorder_assembly
    _atom_site_disorder_group
    S S1 0.65190(4) 0.56176(7) 0.63280(4) 0.0270(2) Uani d 1 . .
    N N1 0.60237(13) 0.1966(2) 0.62462(13) 0.0254(4) Uani d 1 . .
    N N2 0.42503(15) 0.0580(2) 0.61920(13) 0.0250(4) Uani d 1 . .
    N N3 0.28464(13) 0.2921(2) 0.62089(12) 0.0236(4) Uani d 1 . .
    N N4 0.27715(14) 0.4851(3) 0.62427(13) 0.0262(4) Uani d 1 . .
    C C1 0.56283(15) 0.3718(3) 0.62822(13) 0.0202(4) Uani d 1 . .
    C C2 0.53049(18) 0.0519(3) 0.62047(17) 0.0286(5) Uani d 1 . .
    H H2 0.561(2) -0.074(4) 0.618(2) 0.040(8) Uiso d 1 . .
    C C3 0.38820(15) 0.2371(3) 0.62210(13) 0.0217(4) Uani d 1 . .
    C C4 0.37631(17) 0.5524(3) 0.62805(15) 0.0250(4) Uani d 1 . .
    H H4 0.3872(18) 0.676(4) 0.6326(16) 0.016(5) Uiso d 1 . .
    C C5 0.45191(16) 0.4014(3) 0.62684(14) 0.0213(4) Uani d 1 . .
    C C6 0.18860(16) 0.1711(3) 0.61404(14) 0.0254(4) Uani d 1 . .
    H H6A 0.213(2) 0.050(4) 0.6369(18) 0.024(6) Uiso d 1 . .
    H H6B 0.144(2) 0.215(4) 0.6594(18) 0.024(6) Uiso d 1 . .
    C C7 0.13101(14) 0.1627(3) 0.51110(13) 0.0204(4) Uani d 1 . .
    C C8 0.17719(16) 0.0661(3) 0.43709(15) 0.0232(4) Uani d 1 . .
    H H8 0.242(2) 0.004(4) 0.4507(16) 0.021(5) Uiso d 1 . .
    C C9 0.12422(18) 0.0575(3) 0.34245(16) 0.0271(5) Uani d 1 . .
    H H9 0.156(2) -0.003(4) 0.295(2) 0.038(7) Uiso d 1 . .
    C C10 0.02500(17) 0.1456(3) 0.32115(16) 0.0293(5) Uani d 1 . .
    H H10 -0.004(2) 0.137(4) 0.264(2) 0.041(8) Uiso d 1 . .
    C C11 -0.02157(16) 0.2423(3) 0.39411(16) 0.0290(5) Uani d 1 . .
    H H11 -0.082(2) 0.299(4) 0.3801(19) 0.033(7) Uiso d 1 . .
    C C12 0.03167(15) 0.2506(3) 0.48894(15) 0.0245(4) Uani d 1 . .
    H H12 -0.003(2) 0.321(4) 0.538(2) 0.041(7) Uiso d 1 . .
    C C13 0.77879(19) 0.4440(3) 0.6316(2) 0.0334(5) Uani d 1 . .
    H H13A 0.781(2) 0.381(4) 0.570(2) 0.040(7) Uiso d 1 . .
    H H13B 0.787(2) 0.361(4) 0.686(2) 0.036(7) Uiso d 1 . .
    H H13C 0.836(3) 0.547(5) 0.633(3) 0.068(11) Uiso d 1 . .
loop_
    _atom_site_aniso_label
    _atom_site_aniso_U_11
    _atom_site_aniso_U_22
    _atom_site_aniso_U_33
    _atom_site_aniso_U_12
    _atom_site_aniso_U_13
    _atom_site_aniso_U_23
    S1 0.0236(3) 0.0230(3) 0.0341(3) 0.00000(17) 0.0021(2) -0.00033(17)
    N1 0.0225(8) 0.0211(8) 0.0327(9) 0.0011(6) 0.0039(7) 0.0009(6)
    N2 0.0259(9) 0.0198(8) 0.0295(9) -0.0009(6) 0.0042(7) -0.0002(6)
    N3 0.0194(8) 0.0252(9) 0.0260(8) -0.0017(6) 0.0021(6) -0.0013(6)
    N4 0.0242(9) 0.0251(9) 0.0293(8) 0.0022(7) 0.0024(6) -0.0034(7)
    C1 0.0211(9) 0.0214(9) 0.0178(8) -0.0022(7) 0.0006(6) 0.0010(7)
    C2 0.0281(11) 0.0191(10) 0.0387(12) 0.0024(8) 0.0039(9) -0.0011(8)
    C3 0.0214(9) 0.0242(10) 0.0194(8) -0.0034(7) 0.0018(7) -0.0006(7)
    C4 0.0227(10) 0.0242(11) 0.0281(10) 0.0038(7) 0.0023(8) -0.0031(7)
    C5 0.0224(10) 0.0197(9) 0.0216(9) -0.0003(7) 0.0012(7) -0.0016(7)
    C6 0.0201(9) 0.0320(11) 0.0246(9) -0.0067(8) 0.0045(8) 0.0002(8)
    C7 0.0161(8) 0.0200(8) 0.0255(9) -0.0029(7) 0.0036(7) 0.0010(7)
    C8 0.0190(10) 0.0216(9) 0.0294(10) 0.0004(7) 0.0047(8) 0.0002(7)
    C9 0.0302(11) 0.0250(10) 0.0272(10) -0.0050(8) 0.0076(8) -0.0037(7)
    C10 0.0265(10) 0.0329(11) 0.0273(10) -0.0099(8) -0.0036(8) 0.0048(8)
    C11 0.0164(9) 0.0299(11) 0.0400(11) -0.0013(8) -0.0008(8) 0.0082(9)
    C12 0.0187(9) 0.0219(9) 0.0337(10) -0.0012(7) 0.0066(7) 0.0002(7)
    C13 0.0256(11) 0.0296(12) 0.0441(13) -0.0020(8) -0.0003(9) 0.0039(9)
_geom_special_details
;
 All esds (except the esd in the dihedral angle between two l.s. planes)
 are estimated using the full covariance matrix.  The cell esds are taken
 into account individually in the estimation of esds in distances, angles
 and torsion angles; correlations between esds in cell parameters are only
 used when they are defined by crystal symmetry.  An approximate (isotropic)
 treatment of cell esds is used for estimating esds involving l.s. planes.
;
loop_
    _geom_bond_atom_site_label_1
    _geom_bond_atom_site_label_2
    _geom_bond_site_symmetry_2
    _geom_bond_distance
    _geom_bond_publ_flag
    S1 C1 . 1.7400(19) ?
    S1 C13 . 1.789(2) ?
    N1 C1 . 1.337(3) ?
    N1 C2 . 1.358(3) ?
    N2 C2 . 1.313(3) ?
    N2 C3 . 1.350(3) ?
    N3 C3 . 1.346(3) ?
    N3 N4 . 1.370(2) ?
    N3 C6 . 1.466(2) ?
    N4 C4 . 1.320(3) ?
    C1 C5 . 1.396(3) ?
    C2 H2 . 0.97(3) ?
    C3 C5 . 1.406(3) ?
    C4 C5 . 1.426(3) ?
    C4 H4 . 0.89(2) ?
    C6 C7 . 1.510(3) ?
    C6 H6A . 0.95(3) ?
    C6 H6B . 0.93(3) ?
    C7 C12 . 1.390(3) ?
    C7 C8 . 1.394(3) ?
    C8 C9 . 1.388(3) ?
    C8 H8 . 0.91(2) ?
    C9 C10 . 1.388(3) ?
    C9 H9 . 0.90(3) ?
    C10 C11 . 1.385(3) ?
    C10 H10 . 0.83(3) ?
    C11 C12 . 1.392(3) ?
    C11 H11 . 0.86(3) ?
    C12 H12 . 0.97(3) ?
    C13 H13A . 0.96(3) ?
    C13 H13B . 0.95(3) ?
    C13 H13C . 1.02(4) ?
loop_
    _geom_angle_atom_site_label_1
    _geom_angle_atom_site_label_2
    _geom_angle_atom_site_label_3
    _geom_angle_site_symmetry_1
    _geom_angle_site_symmetry_3
    _geom_angle
    _geom_angle_publ_flag
    C1 S1 C13 . . 101.59(10) ?
    C1 N1 C2 . . 117.19(17) ?
    C2 N2 C3 . . 111.93(17) ?
    C3 N3 N4 . . 110.87(16) ?
    C3 N3 C6 . . 127.36(18) ?
    N4 N3 C6 . . 121.74(16) ?
    C4 N4 N3 . . 107.11(16) ?
    N1 C1 C5 . . 120.45(17) ?
    N1 C1 S1 . . 118.78(15) ?
    C5 C1 S1 . . 120.76(15) ?
    N2 C2 N1 . . 129.09(19) ?
    N2 C2 H2 . . 115.3(18) ?
    N1 C2 H2 . . 115.6(18) ?
    N3 C3 N2 . . 126.83(18) ?
    N3 C3 C5 . . 107.31(18) ?
    N2 C3 C5 . . 125.86(18) ?
    N4 C4 C5 . . 110.24(18) ?
    N4 C4 H4 . . 119.6(15) ?
    C5 C4 H4 . . 130.1(15) ?
    C1 C5 C3 . . 115.47(18) ?
    C1 C5 C4 . . 140.06(19) ?
    C3 C5 C4 . . 104.47(17) ?
    N3 C6 C7 . . 112.75(15) ?
    N3 C6 H6A . . 105.8(16) ?
    C7 C6 H6A . . 112.1(15) ?
    N3 C6 H6B . . 107.8(15) ?
    C7 C6 H6B . . 111.9(15) ?
    H6A C6 H6B . . 106(2) ?
    C12 C7 C8 . . 119.25(18) ?
    C12 C7 C6 . . 120.62(17) ?
    C8 C7 C6 . . 120.13(17) ?
    C9 C8 C7 . . 120.25(19) ?
    C9 C8 H8 . . 119.2(14) ?
    C7 C8 H8 . . 120.5(14) ?
    C10 C9 C8 . . 120.03(19) ?
    C10 C9 H9 . . 121.0(18) ?
    C8 C9 H9 . . 119.0(18) ?
    C11 C10 C9 . . 120.2(2) ?
    C11 C10 H10 . . 123(2) ?
    C9 C10 H10 . . 117(2) ?
    C10 C11 C12 . . 119.65(19) ?
    C10 C11 H11 . . 119.8(18) ?
    C12 C11 H11 . . 120.5(18) ?
    C7 C12 C11 . . 120.61(19) ?
    C7 C12 H12 . . 121.6(17) ?
    C11 C12 H12 . . 117.8(17) ?
    S1 C13 H13A . . 109.4(17) ?
    S1 C13 H13B . . 107.5(17) ?
    H13A C13 H13B . . 113(3) ?
    S1 C13 H13C . . 106(2) ?
    H13A C13 H13C . . 105(3) ?
    H13B C13 H13C . . 115(3) ?
loop_
    _geom_torsion_atom_site_label_1
    _geom_torsion_atom_site_label_2
    _geom_torsion_atom_site_label_3
    _geom_torsion_atom_site_label_4
    _geom_torsion_site_symmetry_1
    _geom_torsion_site_symmetry_2
    _geom_torsion_site_symmetry_3
    _geom_torsion_site_symmetry_4
    _geom_torsion
    _geom_torsion_publ_flag
    C3 N3 N4 C4 . . . . -0.3(2) ?
    C6 N3 N4 C4 . . . . -178.65(17) ?
    C2 N1 C1 C5 . . . . -0.5(3) ?
    C2 N1 C1 S1 . . . . -179.60(15) ?
    C13 S1 C1 N1 . . . . -0.32(18) ?
    C13 S1 C1 C5 . . . . -179.38(17) ?
    C3 N2 C2 N1 . . . . 0.3(3) ?
    C1 N1 C2 N2 . . . . 0.2(3) ?
    N4 N3 C3 N2 . . . . -179.71(18) ?
    C6 N3 C3 N2 . . . . -1.4(3) ?
    N4 N3 C3 C5 . . . . 0.2(2) ?
    C6 N3 C3 C5 . . . . 178.49(16) ?
    C2 N2 C3 N3 . . . . 179.36(19) ?
    C2 N2 C3 C5 . . . . -0.6(3) ?
    N3 N4 C4 C5 . . . . 0.2(2) ?
    N1 C1 C5 C3 . . . . 0.3(3) ?
    S1 C1 C5 C3 . . . . 179.39(13) ?
    N1 C1 C5 C4 . . . . -179.1(2) ?
    S1 C1 C5 C4 . . . . 0.0(3) ?
    N3 C3 C5 C1 . . . . -179.69(16) ?
    N2 C3 C5 C1 . . . . 0.2(3) ?
    N3 C3 C5 C4 . . . . -0.1(2) ?
    N2 C3 C5 C4 . . . . 179.84(18) ?
    N4 C4 C5 C1 . . . . 179.4(2) ?
    N4 C4 C5 C3 . . . . -0.1(2) ?
    C3 N3 C6 C7 . . . . -99.9(2) ?
    N4 N3 C6 C7 . . . . 78.2(2) ?
    N3 C6 C7 C12 . . . . -108.9(2) ?
    N3 C6 C7 C8 . . . . 71.1(2) ?
    C12 C7 C8 C9 . . . . -0.2(3) ?
    C6 C7 C8 C9 . . . . 179.77(18) ?
    C7 C8 C9 C10 . . . . 0.1(3) ?
    C8 C9 C10 C11 . . . . 0.0(3) ?
    C9 C10 C11 C12 . . . . 0.0(3) ?
    C8 C7 C12 C11 . . . . 0.2(3) ?
    C6 C7 C12 C11 . . . . -179.80(18) ?
    C10 C11 C12 C7 . . . . -0.1(3) ?
loop_
    _geom_hbond_atom_site_label_D
    _geom_hbond_atom_site_label_H
    _geom_hbond_atom_site_label_A
    _geom_hbond_site_symmetry_A
    _geom_hbond_distance_DH
    _geom_hbond_distance_HA
    _geom_hbond_distance_DA
    _geom_hbond_angle_DHA
    _geom_hbond_publ_flag
    C2 H2 S1 1_545 0.97(3) 2.81(3) 3.781(2) 174(2) yes
    C13 H13C Cg3 3_666 1.02(4) 2.49(4) 3.455(2) 157(3) y
_shelx_space_group_comment
;
The symmetry employed for this shelxl refinement is uniquely defined
by the following loop, which should always be used as a source of
symmetry information in preference to the above space-group names.
They are only intended as comments.
;
_shelx_estimated_absorpt_T_min     0.591
_shelx_estimated_absorpt_T_max     0.717
_shelx_hkl_file
;
   2   0   0  208.08    7.50
  -2   0   0  225.98    7.50
  -3   0   0 1010.60   33.20
   3   0   0  981.00   33.20
   4   0   0  526.85   18.10
   5   0   0 3305.77  110.09
  -5   0   0 3419.86  110.19
   5   0   0 3258.07  109.39
   6   0   0  242.68    8.70
   6   0   0  243.68    9.50
  -6   0   0  241.08    9.60
   7   0   0  614.24   20.70
   7   0   0  596.54   21.90
   8   0   0  141.79    5.60
   8   0   0  130.19    5.40
   9   0   0   57.79    3.10
   9   0   0   61.89    2.90
  10   0   0  150.58    6.00
  10   0   0  152.58    6.40
  11   0   0  231.48    9.80
  11   0   0  246.88    8.90
  12   0   0  252.67   10.20
  12   0   0  269.77    9.60
  13   0   0  440.16   15.80
  14   0   0   15.50    1.70
   0  -1   0    0.90    0.30
   0   1   0    0.70    0.30
   1  -1   0 2428.66   76.39
  -1  -1   0 2217.28   76.39
  -2  -1   0  507.15   17.60
   2  -1   0  514.65   17.70
  -2   1   0  547.45   17.70
  -3  -1   0    1.60    0.50
   3  -1   0    1.70    0.60
  -3   1   0    1.60    0.70
  -4  -1   0  265.27    9.60
   4  -1   0  274.67    9.70
  -4   1   0  269.27    9.80
   4   1   0  251.47    9.60
  -5  -1   0  343.17   12.00
   5  -1   0  323.67   11.60
   5   1   0  315.57   11.30
  -5   1   0  325.27   12.10
   5   1   0  316.17   11.90
   6  -1   0  128.09    5.00
   6  -1   0  137.39    5.90
  -6  -1   0  120.69    5.80
  -6   1   0  122.89    6.00
   6   1   0  125.89    5.00
   6   1   0  125.79    5.70
   7  -1   0  346.27   11.90
   7  -1   0  332.97   13.20
   7   1   0  326.27   13.20
   7   1   0  338.07   12.00
   8  -1   0  126.69    4.90
   8  -1   0  114.09    4.70
   8   1   0  107.09    4.70
   8   1   0  115.89    4.90
   9  -1   0  101.79    4.60
   9  -1   0  101.19    4.40
   9   1   0  112.39    4.80
   9   1   0  105.59    4.40
  10  -1   0   10.70    1.50
  10  -1   0    8.90    1.50
  10   1   0   10.30    1.70
  10   1   0   11.80    1.40
  11  -1   0    5.80    1.40
  11  -1   0    6.20    1.50
  11   1   0    7.40    1.40
  11   1   0    5.70    1.50
 -11   1   0    4.10    1.20
  12  -1   0  212.88    8.50
 -12   1   0  219.88    8.00
  12   1   0  217.18    8.70
  12   1   0  222.08    8.10
  13  -1   0   40.90    2.60
  13   1   0   40.70    3.10
  14  -1   0   73.19    3.50
  14   1   0   69.89    3.40
 -15   1   0    0.10    0.50
   0  -2   0  984.90   33.30
   0   2   0 1001.40   33.30
   1  -2   0 2651.23   91.29
  -1  -2   0 2882.81   91.39
   2  -2   0 1657.23   57.19
  -2  -2   0 1761.12   57.19
  -2   2   0 1742.53   57.39
   3  -2   0  944.71   32.00
  -3  -2   0  911.71   31.90
  -3  -2   0  972.60   31.90
  -3   2   0  937.61   32.10
   4  -2   0  288.57   10.70
  -4  -2   0  285.27   10.60
  -4   2   0  280.37   10.90
   5  -2   0  463.65   16.50
  -5  -2   0  450.35   16.40
   5  -2   0  435.36   15.40
  -5   2   0  425.86   16.60
   5   2   0  479.65   15.60
   6  -2   0   36.30    2.20
   6  -2   0   42.40    3.20
   6   2   0   32.30    2.10
   7  -2   0  548.15   18.70
   7  -2   0  533.35   18.60
   7   2   0  546.95   18.90
   8  -2   0   18.20    1.90
   8  -2   0   19.30    1.80
   8   2   0   16.80    2.00
   8   2   0   23.00    1.90
   9  -2   0  426.96   14.50
   9  -2   0  385.96   15.10
   9   2   0  391.16   14.10
   9   2   0  414.76   14.70
  -9   2   0  399.76   14.10
  10  -2   0  700.03   24.20
  10  -2   0  707.73   24.00
  10   2   0  688.93   23.80
  10   2   0  715.13   24.40
 -10   2   0  680.83   23.70
  11  -2   0  193.88    7.50
  11   2   0  183.38    7.00
  11   2   0  173.68    7.50
 -11   2   0  190.48    7.00
  12  -2   0   50.79    3.00
  12   2   0   51.19    3.60
  12   2   0   46.90    2.90
  13  -2   0   72.39    3.80
 -13   2   0   82.29    3.90
  13   2   0   77.89    3.90
  14   2   0  193.98    7.50
 -14   2   0  199.78    7.10
 -15   2   0    2.50    0.80
   0  -3   0    1.50    0.80
   0   3   0    2.50    0.90
   1  -3   0  523.75   18.00
  -1  -3   0  500.25   18.30
  -1   3   0  497.85   18.20
   2  -3   0   58.59    3.30
  -2  -3   0   61.09    3.30
  -2   3   0   59.09    3.60
  -3  -3   0  664.33   23.00
   3  -3   0  638.24   22.80
  -3  -3   0  683.33   22.90
  -3   3   0  597.44   23.10
  -4  -3   0   10.60    2.60
   4  -3   0    8.20    1.80
  -4  -3   0    5.00    2.20
   4   3   0    7.50    1.40
   5  -3   0  721.43   26.30
  -5  -3   0  736.03   26.30
   5   3   0  739.33   24.90
  -6  -3   0    8.10    3.90
   6  -3   0    7.50    2.00
   6   3   0    5.60    1.30
  -6   3   0    5.90    1.10
   7  -3   0  192.08    7.60
  -7   3   0  201.38    7.40
   7   3   0  208.18    7.80
   8  -3   0   79.89    4.00
  -8   3   0   82.69    3.70
   8   3   0   87.69    4.10
   9  -3   0   51.79    3.20
   9   3   0   54.79    3.10
  -9   3   0   49.70    2.70
   9   3   0   53.29    3.10
  10  -3   0  136.99    5.90
  10   3   0  131.79    5.40
  10   3   0  129.79    5.80
 -10   3   0  136.79    5.30
  11   3   0  528.25   18.10
  11   3   0  499.15   18.70
 -11   3   0  552.84   18.20
  12   3   0  489.65   17.80
 -12   3   0  513.45   17.20
  13   3   0   24.40    2.00
 -13   3   0   26.60    1.60
 -13   3   0   25.10    1.80
 -14   3   0  139.29    5.10
   0  -4   0  443.56   16.70
   1  -4   0   13.60    3.00
  -1  -4   0   19.00    2.70
  -2  -4   0  140.89    6.70
   2  -4   0  124.49    6.60
  -3  -4   0  873.71   30.80
   3   4   0  853.61   29.10
   3   4   0  878.71   29.00
  -3   4   0  835.02   28.90
   4   4   0   36.50    2.30
  -4   4   0   33.30    2.10
  -4   4   0   29.40    2.70
   4   4   0   33.60    2.80
  -5   4   0    1.70    0.80
   5   4   0   -0.10    1.40
  -5   4   0    3.10    1.50
   5   4   0    1.40    1.10
   5   4   0    0.90    1.10
  -5   4   0    1.70    1.50
  -6   4   0    4.20    1.40
  -6   4   0    6.30    2.80
   6   4   0    4.80    1.30
  -6   4   0    6.60    1.30
   6   4   0    4.10    1.20
   6   4   0    2.40    1.60
   7   4   0    8.20    2.10
   7   4   0    3.40    1.30
  -7   4   0    1.30    0.80
   8   4   0  224.48    8.80
  -8   4   0  220.18    8.30
  -9   4   0  342.77   12.50
   9   4   0  348.87   13.00
  -9   4   0  365.96   12.70
 -10   4   0   75.59    3.50
  10   4   0   69.89    3.80
 -10   4   0   75.79    3.40
 -11   4   0    0.80    0.70
 -11   4   0    0.70    0.80
  11   4   0    0.20    1.30
 -12   4   0   12.50    1.30
  12   4   0    7.90    2.10
 -12   4   0   11.50    1.20
 -13   4   0   -0.80    0.70
 -13   4   0   -0.10    0.80
   0   5   0    1.20    1.10
   0   5   0    3.40    1.20
   0   5   0    1.20    1.00
   1   5   0  597.84   20.50
  -1   5   0  599.04   20.50
  -1   5   0  594.94   20.50
   1   5   0  613.04   20.60
  -1   5   0  564.14   20.60
   1   5   0  628.24   20.60
   2   5   0  904.21   30.40
  -2   5   0  884.11   30.40
   2   5   0  921.91   30.60
  -2   5   0  920.61   30.50
  -2   5   0  840.52   30.40
   2   5   0  951.30   30.60
  -3   5   0  228.48    8.80
   3   5   0  245.18    8.80
  -3   5   0  227.88    8.60
   3   5   0  244.98    8.70
   3   5   0  222.38    8.70
  -3   5   0  237.68    8.70
  -4   5   0   38.90    3.50
   4   5   0   48.10    3.00
  -4   5   0   48.30    2.70
  -4   5   0   49.70    2.80
   4   5   0   49.10    2.70
   5   5   0  254.37    9.30
   5   5   0  253.67    9.20
  -5   5   0  242.38    9.60
  -5   5   0  245.28    9.20
   6   5   0    2.00    1.20
  -6   5   0    0.80    0.80
  -6   5   0    2.80    1.40
  -6   5   0    2.60    1.60
   7   5   0    3.60    1.20
  -7   5   0    3.30    1.50
  -7   5   0    1.20    0.80
   7   5   0    1.00    1.30
  -8   5   0    8.80    1.40
  -8   5   0   11.00    2.20
   8   5   0    7.10    2.00
  -9   5   0    8.40    1.30
  -9   5   0    6.70    1.30
 -10   5   0    6.80    1.10
 -10   5   0    7.80    1.60
 -11   5   0  501.45   17.10
 -11   5   0  501.85   17.10
 -12   5   0  231.08    7.90
 -12   5   0  225.38    8.00
   0   6   0  602.24   21.00
   0   6   0  610.14   21.00
   0   6   0  615.14   20.90
   1   6   0  165.68    6.40
  -1   6   0  158.08    6.50
  -1   6   0  163.78    6.40
   1   6   0  162.58    6.60
   1   6   0  167.68    6.40
  -1   6   0  159.48    6.40
   2   6   0  154.58    6.20
   2   6   0  156.48    6.00
  -2   6   0  143.69    6.10
  -2   6   0  150.38    6.00
  -2   6   0  148.49    6.00
   2   6   0  155.68    6.20
  -3   6   0  151.78    6.10
  -3   6   0  153.28    6.30
  -3   6   0  149.49    6.10
   3   6   0  159.58    6.30
   3   6   0  155.18    6.10
   4   6   0   54.19    3.10
  -4   6   0   51.89    2.80
   4   6   0   55.49    2.90
  -4   6   0   57.49    2.90
  -4   6   0   50.29    3.40
  -5   6   0   87.89    4.00
  -5   6   0   87.19    4.00
   5   6   0   90.59    4.00
   5   6   0   90.19    4.20
   6   6   0   96.89    4.30
  -6   6   0   92.19    4.20
   6   6   0   99.19    4.20
  -7   6   0  198.88    7.70
   7   6   0  179.58    7.00
   7   6   0  183.98    7.10
  -8   6   0    0.50    0.60
   8   6   0   -0.10    1.10
  -9   6   0   86.09    3.60
 -10   6   0  136.59    5.10
 -11   6   0   14.70    1.10
   0   7   0    2.10    1.00
   0   7   0    0.00    0.90
   0   7   0   -0.70    0.70
  -1   7   0   70.89    3.40
  -1   7   0   73.49    3.60
   1   7   0   74.89    3.40
  -1   7   0   69.99    3.40
   1   7   0   71.89    3.50
   1   7   0   66.59    4.10
  -2   7   0   54.69    2.90
  -2   7   0   59.59    3.10
  -2   7   0   54.69    2.90
   2   7   0   60.49    3.00
   2   7   0   61.89    3.10
  -3   7   0   29.10    2.60
  -3   7   0   33.50    2.20
  -3   7   0   33.80    2.50
   3   7   0   39.00    2.40
   3   7   0   39.00    2.20
   4   7   0   28.80    1.80
  -4   7   0   21.80    1.70
   4   7   0   25.00    2.00
  -4   7   0   20.70    2.60
  -4   7   0   22.40    1.70
   5   7   0   91.79    3.90
   5   7   0   96.29    4.10
  -5   7   0   94.49    4.00
  -6   7   0   56.79    2.70
   6   7   0   59.29    2.70
   6   7   0   63.69    2.90
   7   7   0   15.50    1.30
  -7   7   0   14.90    1.20
   7   7   0   16.50    1.70
  -8   7   0    1.30    0.60
  -9   7   0    3.70    0.70
   0   8   0  500.25   16.90
   0   8   0  472.35   16.60
  -1   8   0  174.18    6.50
  -1   8   0  183.98    6.60
  -1   8   0  180.78    6.60
   1   8   0  181.18    6.70
   1   8   0  184.98    6.80
  -2   8   0  135.69    5.20
  -2   8   0  134.39    5.20
   2   8   0  144.99    5.30
   2   8   0  138.19    5.40
  -2   8   0  137.29    5.10
   3   8   0    1.50    0.70
   3   8   0    4.60    0.90
  -3   8   0    2.90    0.70
  -3   8   0    3.10    1.10
   4   8   0  387.56   13.20
  -4   8   0  372.66   13.20
   4   8   0  395.26   13.20
  -5   8   0    1.30    0.60
   5   8   0    0.80    0.60
   5   8   0    1.90    0.70
   6   8   0   85.19    3.50
  -6   8   0   74.59    3.00
  14   0  -1   -1.20    0.90
  13   0  -1    0.00    0.90
  13   0  -1    0.50    0.60
  12   0  -1   -0.60    0.80
  12   0  -1    0.80    0.90
  11   0  -1    1.30    0.70
  10   0  -1    0.10    0.60
  10   0  -1    0.60    0.80
   9   0  -1    1.10    0.80
   9   0  -1    0.00    0.70
   9   0  -1   -0.60    1.00
   8   0  -1    0.40    0.70
   8   0  -1    0.90    0.90
   8   0  -1    0.80    1.90
   7   0  -1    0.90    1.10
  -7   0   1    0.50    2.30
   7   0  -1    1.40    0.70
  -6   0   1    1.30    0.90
   6   0  -1    2.00    0.70
   6   0  -1    1.20    0.80
  -5   0   1    0.70    0.50
   5   0  -1    0.80    0.60
   5   0  -1    1.30    0.80
   4   0  -1    0.10    0.30
  -4   0   1    0.30    0.40
   3   0  -1    0.30    0.20
  -3   0   1    0.30    0.30
   1   0  -1    0.40    0.10
  -1   0   1    0.60    0.10
   0   0  -1    0.50    0.10
   1   0   1    0.10    0.10
  -1   0  -1    0.10    0.10
  -2   0  -1    1.00    0.40
   3   0   1    0.20    0.20
  -3   0  -1    0.40    0.30
   4   0   1   -0.10    0.30
  -4   0  -1    0.90    0.50
   5   0   1    1.90    0.70
   5   0   1    2.10    1.00
  -5   0  -1    2.90    1.20
   6   0   1    1.90    0.70
   6   0   1    1.00    0.90
  -6   0  -1    1.10    1.20
   7   0   1    2.70    0.80
   7   0   1    1.00    1.30
   8   0   1    0.20    0.60
   8   0   1    0.90    0.90
   9   0   1   -0.80    0.70
   9   0   1    0.90    0.80
  10   0   1   -0.10    0.90
  10   0   1   -0.30    0.80
  11   0   1    0.00    0.80
  11   0   1    1.20    0.90
  12   0   1    0.30    0.90
  13   0   1    0.90    0.90
  14   0   1    0.00    1.00
 -15   0  -1    0.10    0.60
  14  -1  -1  374.76   13.20
  14   1  -1  364.46   13.20
  13  -1  -1    5.20    1.40
  13   1  -1    3.40    1.10
 -13   1   1    1.50    1.10
  13   1  -1    2.10    0.90
  12  -1  -1  111.09    4.50
  12  -1  -1  100.19    4.80
  12   1  -1   93.19    4.70
 -12   1   1  110.69    4.40
  12   1  -1  105.29    4.40
  11  -1  -1 1197.58   38.90
  11  -1  -1 1137.69   39.10
  11   1  -1 1117.99   39.20
  11   1  -1 1157.68   38.70
  10  -1  -1  988.00   33.10
  10  -1  -1  960.50   32.70
  10   1  -1  985.50   33.50
  10   1  -1  943.61   32.70
   9  -1  -1  218.68    8.40
   9   1  -1  230.18    8.50
   9   1  -1  223.18    8.10
   9   1  -1  205.18    8.00
   8  -1  -1  891.61   32.30
   8  -1  -1 1009.30   32.60
   8   1  -1 1000.10   32.70
   8   1  -1  953.60   32.30
   7  -1  -1  790.32   28.20
   7  -1  -1  798.42   27.00
   7   1  -1  802.42   27.10
   7   1  -1  805.32   28.20
   6  -1  -1  878.81   29.20
  -6  -1   1  815.12   28.90
   6  -1  -1  858.81   28.20
   6   1  -1  856.81   28.30
  -6   1   1  786.52   29.10
   6   1  -1  839.62   29.00
   5  -1  -1   64.59    2.80
  -5  -1   1   63.59    3.10
   5  -1  -1   65.29    3.20
   5   1  -1   60.09    3.10
   5   1  -1   61.19    2.80
  -5   1   1   66.79    3.30
  -4  -1   1  134.89    5.00
   4  -1  -1  129.69    5.10
   4   1  -1  124.69    5.00
  -4   1   1  122.69    5.10
   3  -1  -1 3132.09  103.19
  -2  -1   1   32.50    1.40
   2  -1  -1   28.60    1.50
  -2   1   1   29.80    1.50
   1  -1  -1 1517.45   47.00
  -1  -1   1 1323.67   46.80
   0  -1   1  149.49    5.10
   0  -1  -1  138.19    5.10
   0   1  -1  148.99    5.10
   0   1   1  140.09    5.10
   1  -1   1 1029.90   35.10
  -1   1  -1 1088.59   35.20
   3  -1   1 2197.58   71.99
  -3   1  -1 2143.19   72.59
   3   1   1 2178.88   71.99
   4  -1   1    2.60    0.80
   4   1   1    3.10    0.80
   5  -1   1  655.53   25.20
   5  -1   1  761.72   25.70
  -5  -1  -1  734.83   25.70
   5   1   1  760.02   25.70
   5   1   1  791.02   25.00
  -5   1  -1  728.13   25.70
   6  -1   1  800.72   27.70
  -6  -1  -1  836.92   29.50
   6  -1   1  853.91   28.90
   6   1   1  806.52   27.80
   6   1   1  824.52   28.90
   7  -1   1  248.88   10.50
   7  -1   1  248.58    9.00
   7   1   1  237.38   10.50
   8  -1   1  314.67   11.20
   8  -1   1  310.57   11.10
   8   1   1  295.57   11.00
   8   1   1  316.97   11.40
   9  -1   1   12.90    1.60
   9  -1   1   10.50    1.50
   9   1   1    9.50    1.60
  -9   1  -1   10.40    2.10
   9   1   1    9.80    1.60
  10  -1   1    4.10    1.60
  10  -1   1    5.80    1.50
  10   1   1    5.40    1.40
  10   1   1    6.80    1.50
 -10   1  -1    5.20    1.30
  11  -1   1   98.19    4.70
  11   1   1  103.09    4.90
  11   1   1  104.89    4.40
  12  -1   1   36.10    2.50
  12   1   1   32.70    2.40
  12   1   1   34.50    2.20
  13  -1   1   37.10    2.50
  13   1   1   34.90    2.40
  14  -1   1   40.20    2.70
  14   1   1   40.30    2.50
 -15   1  -1   84.09    3.30
  14   2  -1    4.50    1.10
 -13   2   1    8.20    1.40
  13   2  -1    8.50    1.20
  13   2  -1    9.40    1.50
  12  -2  -1   99.29    4.70
  12   2  -1   91.59    4.70
 -12   2   1  108.69    4.20
  12   2  -1  108.49    4.30
  11  -2  -1   11.30    1.60
 -11   2   1   14.10    1.60
  11   2  -1   13.10    1.50
  11   2  -1   11.50    1.70
  10  -2  -1  161.48    6.50
  10  -2  -1  159.88    6.70
  10   2  -1  163.88    6.40
 -10   2   1  164.98    6.30
  10   2  -1  172.98    6.90
   9  -2  -1   13.70    1.70
   9  -2  -1   11.90    1.70
   9   2  -1   14.90    1.70
   9   2  -1   13.40    1.70
   8  -2  -1   66.59    3.20
   8  -2  -1   61.99    3.10
   8   2  -1   59.99    3.10
   8   2  -1   62.99    3.20
   7  -2  -1  430.06   15.90
   7  -2  -1  469.45   16.00
   7   2  -1  480.15   16.10
   6  -2  -1   30.00    2.70
  -6  -2   1   26.70    2.90
   6  -2  -1   30.90    1.90
   6   2  -1   31.70    1.90
   5  -2  -1   73.89    3.90
  -5  -2   1   71.99    3.70
   5  -2  -1   72.49    3.10
  -5  -2   1   69.39    4.00
   5   2  -1   73.49    3.20
  -5   2   1   71.49    4.30
  -4  -2   1   36.70    2.20
  -4  -2   1   36.10    2.10
  -4   2   1   29.00    2.30
  -3  -2   1   37.10    2.10
  -3  -2   1   35.20    2.00
   3  -2  -1   31.80    2.00
  -3   2   1   31.30    2.10
  -2  -2   1 2969.40   99.09
   2  -2  -1 2871.41   99.29
  -2   2   1 3171.18   99.39
  -1  -2   1 2846.52   87.29
   1  -2  -1 2438.56   87.29
   0  -2  -1   11.60    1.00
   0   2  -1   14.40    1.20
  -1  -2  -1  164.98    6.30
   1  -2   1  164.18    6.20
  -2  -2  -1 1203.18   38.60
   2  -2   1 1117.79   38.70
  -2  -2  -1 1149.39   38.50
  -2   2  -1 1107.89   38.50
  -3  -2  -1  590.04   19.90
   3  -2   1  548.15   19.80
  -3  -2  -1  572.24   19.90
  -3   2  -1  571.94   20.00
  -4  -2  -1 4547.15  149.39
   4  -2   1 4352.66  149.29
   4   2   1 4589.34  148.49
  -4   2  -1 4583.84  149.49
   5  -2   1   36.90    2.80
   5   2   1   44.20    2.20
   6  -2   1  178.08    6.80
   6  -2   1  187.28    8.20
   6   2   1  176.28    6.90
   7  -2   1  839.62   27.90
   7  -2   1  824.52   27.80
  -7   2  -1  778.92   27.60
   7   2   1  846.52   28.10
   8  -2   1  355.66   12.50
   8  -2   1  359.46   12.50
  -8   2  -1  335.77   12.20
   8   2   1  324.07   12.30
   8   2   1  373.86   12.80
   9  -2   1  272.07    9.80
   9   2   1  251.97    9.40
  -9   2  -1  252.37    9.40
   9   2   1  265.67   10.00
  10  -2   1   78.19    3.80
 -10   2  -1   68.09    3.30
  10   2   1   67.19    3.40
  11  -2   1   47.40    3.10
  11   2   1   52.39    3.20
 -11   2  -1   58.39    2.90
  11   2   1   57.99    3.00
  12  -2   1   39.90    2.80
  12   2   1   40.20    2.70
 -12   2  -1   39.80    2.70
  13  -2   1   49.70    3.30
  13   2   1   48.50    2.80
 -14   2  -1   12.20    1.10
  14   2   1   14.40    1.60
 -14   3   1    1.00    0.60
 -13   3   1   46.00    2.20
 -13   3   1   41.70    2.20
  13   3  -1   45.40    2.70
  12   3  -1    9.90    1.70
 -12   3   1   12.20    1.30
  12   3  -1    8.90    1.50
  11  -3  -1    0.30    1.30
 -11   3   1    0.50    0.80
  11   3  -1    0.90    0.90
  11   3  -1    1.10    0.90
  10  -3  -1   35.00    2.70
  10   3  -1   37.90    2.40
 -10   3   1   32.30    2.10
  10   3  -1   36.00    2.60
   9  -3  -1   60.79    3.30
   9   3  -1   53.59    3.00
   9   3  -1   56.59    3.30
  -9   3   1   57.89    2.80
   8  -3  -1  213.18    7.90
   8   3  -1  209.68    8.10
   8   3  -1  197.48    7.80
  -8   3   1  210.78    7.70
   7  -3  -1   31.40    2.20
  -7   3   1   35.10    2.10
   7   3  -1   31.30    2.60
  -6  -3   1   16.70    3.80
   6  -3  -1   19.10    1.80
  -6   3   1   17.90    1.70
   6   3  -1   12.80    2.20
  -5  -3   1   73.49    4.70
   5  -3  -1   73.29    3.30
   5  -3  -1   71.89    4.60
   5   3  -1   69.39    3.30
  -4  -3   1  935.91   31.70
   4  -3  -1  915.31   31.70
  -4  -3   1  956.80   31.60
   4  -3  -1  872.81   30.50
   4   3  -1  871.11   30.50
   3  -3  -1   19.20    2.00
  -3  -3   1   22.70    2.00
  -3  -3   1   20.70    2.20
  -3   3   1   16.70    2.60
  -2  -3   1    8.40    1.60
   2  -3  -1    6.30    1.60
  -2   3   1    7.20    2.00
  -1  -3   1  197.28    7.40
   1  -3  -1  186.78    7.50
   1   3  -1  183.28    7.40
  -1   3   1  177.88    7.60
   0  -3   1  617.74   20.50
   0  -3  -1  577.34   20.40
   0   3   1  548.75   20.50
   0   3  -1  577.34   20.40
  -1  -3  -1   97.39    4.50
   1  -3   1   95.69    4.40
  -1   3  -1   90.69    4.60
   2  -3   1 1245.68   41.60
  -2  -3  -1 1273.17   41.70
  -2   3  -1 1150.78   41.70
  -3  -3  -1  489.75   17.10
  -3  -3  -1  441.66   17.10
   3  -3   1  468.85   16.90
  -3   3  -1  473.15   20.00
   3   3   1  449.76   16.00
  -4  -3  -1   27.30    2.70
   4  -3   1   25.20    2.60
   4   3   1   23.70    1.90
  -5  -3  -1   94.19    5.70
   5  -3   1   97.79    5.70
   5   3   1   98.49    4.20
   6   3   1  437.06   14.80
  -6   3  -1  418.26   14.40
   6   3   1  393.06   14.60
  -7   3  -1   65.59    3.10
   7   3   1   68.69    3.40
   7   3   1   62.69    3.50
   8   3   1  170.38    7.00
  -8   3  -1  175.08    6.60
  -9   3  -1    3.30    0.90
 -10   3  -1  105.99    4.40
  10   3   1  102.39    4.90
 -11   3  -1   19.90    1.80
  11   3   1   19.20    2.10
  12   3   1    8.70    1.90
 -12   3  -1   10.90    1.50
 -12   3  -1    6.30    1.20
 -13   3  -1    1.10    0.60
  13   3   1    0.80    1.00
 -14   3  -1    3.10    0.80
 -13   4   1  112.49    4.20
 -13   4   1  112.19    4.30
 -12   4   1  195.28    6.90
  12   4  -1  185.08    7.40
 -12   4   1  188.08    7.00
 -11   4   1    1.10    0.70
 -11   4   1    1.20    0.80
  11   4  -1   -0.40    1.30
  10   4  -1  213.38    8.80
 -10   4   1  233.98    8.40
 -10   4   1  229.58    8.40
  -9   4   1  704.13   23.70
   9   4  -1  680.63   24.10
  -8   4   1  375.86   13.80
   8   4  -1  398.16   14.10
   7   4  -1   24.30    2.80
  -7   4   1   32.50    2.00
   7   4  -1   31.70    2.60
  -6   4   1  166.78    6.30
   6   4  -1  159.18    6.60
   6   4  -1  168.48    6.50
  -5   4   1  421.36   14.30
  -5   4   1  409.46   14.60
   5   4  -1  402.16   14.40
   5   4  -1  407.56   14.50
  -4  -4   1  167.78    8.70
  -4   4   1  162.38    6.20
   4   4  -1  161.48    6.30
   4   4  -1  159.88    6.50
  -3  -4   1 1424.66   48.70
  -3   4   1 1351.96   47.10
   3   4  -1 1365.66   47.20
   3   4  -1 1522.65   47.40
  -2  -4   1   17.90    2.90
   1  -4  -1  492.85   18.70
  -1  -4   1  510.05   18.60
   0  -4  -1  206.78    9.10
   0  -4   1  206.38    8.80
   1  -4   1  406.36   15.70
  -1  -4  -1  424.46   15.90
   2  -4   1  109.19    6.00
  -2  -4  -1  108.39    6.00
  -3   4  -1  964.20   32.10
   3   4   1  934.81   32.00
  -3   4  -1  930.71   31.90
   3   4   1  944.81   31.90
   3   4   1  975.20   32.00
  -4   4  -1  274.47    9.60
   4   4   1  283.37    9.80
  -4   4  -1  247.88    9.80
  -4   4  -1  253.37    9.50
   4   4   1  266.17    9.70
   4   4   1  268.47    9.80
  -5   4  -1   62.79    3.40
   5   4   1   65.79    3.30
   5   4   1   65.99    3.70
  -5   4  -1   59.19    3.20
  -5   4  -1   60.49    3.00
   5   4   1   61.29    3.20
  -6   4  -1  388.86   13.70
   6   4   1  394.16   13.70
   6   4   1  412.36   14.00
   6   4   1  356.66   13.70
  -6   4  -1  381.66   13.60
   7   4   1  594.84   20.60
  -7   4  -1  575.54   20.30
   7   4   1  595.94   20.30
  -7   4  -1  581.94   20.20
   8   4   1  579.14   20.10
  -8   4  -1  576.44   20.10
  -8   4  -1  577.94   20.20
   8   4   1  605.74   20.70
   9   4   1   88.19    4.50
  -9   4  -1   94.29    4.10
  -9   4  -1   99.89    4.30
 -10   4  -1  238.08    8.50
  10   4   1  211.88    8.80
 -10   4  -1  229.28    8.30
  11   4   1  298.67   11.30
 -11   4  -1  303.87   10.90
 -11   4  -1  313.67   10.80
 -12   4  -1    5.40    1.10
  12   4   1    7.80    1.90
 -12   4  -1    9.00    1.20
 -13   4  -1   48.60    2.20
 -12   5   1    5.30    1.20
 -11   5   1    2.70    1.70
 -11   5   1    1.60    0.70
 -10   5   1   14.80    1.90
 -10   5   1   15.60    1.40
  -9   5   1  125.39    5.30
  -9   5   1  126.29    5.10
  -8   5   1    1.50    0.70
  -8   5   1   -0.80    1.60
  -7   5   1    2.40    0.80
   7   5  -1    8.50    1.90
   7   5  -1    5.10    1.40
  -6   5   1   15.30    1.60
   6   5  -1   12.80    1.90
   6   5  -1   12.40    2.20
   5   5  -1  182.28    6.80
  -5   5   1  163.98    6.70
  -5   5   1  168.78    7.00
   5   5  -1  179.88    6.90
   4   5  -1  458.75   16.00
   4   5  -1  472.45   15.90
  -4   5   1  475.55   15.90
   4   5  -1  443.86   15.70
  -4   5   1  454.15   15.90
  -4   5   1  420.76   15.90
  -3   5   1    4.70    1.20
  -3   5   1    2.50    1.40
  -3   5   1    2.10    1.00
   3   5  -1    3.10    1.00
   3   5  -1    4.00    1.20
   3   5  -1    0.90    1.00
   2   5  -1  850.61   26.70
   2   5  -1  777.82   26.50
   2   5  -1  797.62   26.70
  -2   5   1  736.03   26.60
  -2   5   1  768.62   26.50
  -2   5   1  771.22   26.50
  -1   5   1  541.05   19.20
   1   5  -1  590.84   19.20
   1   5  -1  553.24   19.20
  -1   5   1  569.44   19.10
  -1   5   1  527.55   19.00
   1   5  -1  549.95   19.10
   0   5  -1  109.99    4.40
   0   5   1  104.89    4.60
   0   5   1  104.89    4.50
   0   5  -1  100.49    4.60
   0   5   1  100.49    4.40
   0   5  -1  104.49    4.40
  -1   5  -1   18.90    1.80
   1   5   1   15.80    2.30
  -1   5  -1   16.70    1.80
  -1   5  -1   14.20    2.10
   1   5   1   13.70    2.20
   1   5   1   20.70    1.80
  -2   5  -1   35.70    2.20
   2   5   1   34.00    2.20
  -2   5  -1   29.50    2.60
   2   5   1   32.90    2.60
  -2   5  -1   32.40    2.30
   3   5   1   39.70    2.50
   3   5   1   39.80    2.80
  -3   5  -1   39.00    2.40
  -3   5  -1   41.00    3.10
  -3   5  -1   41.80    2.50
  -4   5  -1   16.90    3.10
   4   5   1   14.00    2.90
  -4   5  -1   14.80    1.80
  -4   5  -1   13.70    1.60
   5   5   1  129.89    5.30
  -5   5  -1  132.49    5.20
  -5   5  -1  120.89    5.50
  -5   5  -1  125.59    5.30
   5   5   1  133.79    5.50
   6   5   1    1.30    1.20
   6   5   1    1.80    1.10
  -6   5  -1    5.00    1.40
  -6   5  -1    3.00    1.40
  -7   5  -1  198.98    7.90
   7   5   1  212.48    7.90
   7   5   1  209.48    7.90
  -7   5  -1  206.68    8.00
  -8   5  -1   36.40    2.30
  -8   5  -1   35.00    2.50
   8   5   1   27.70    2.80
   8   5   1   36.90    2.40
  -9   5  -1   57.49    2.80
  -9   5  -1   53.69    2.90
   9   5   1   51.79    3.00
 -10   5  -1   27.00    1.90
 -10   5  -1   24.70    1.70
 -11   5  -1   23.50    1.50
 -11   5  -1   22.80    1.60
 -12   5  -1    6.00    1.30
 -12   5  -1    6.80    1.10
 -11   6   1    3.00    0.80
 -10   6   1   98.79    3.90
  -9   6   1  137.69    5.30
  -8   6   1   11.30    1.30
   7   6  -1    8.10    2.00
  -7   6   1    7.60    1.30
   7   6  -1    7.70    1.60
   6   6  -1    1.60    1.00
   6   6  -1    1.90    1.10
  -6   6   1    0.40    0.80
   5   6  -1  122.39    5.20
  -5   6   1  127.19    5.20
  -5   6   1  126.29    5.20
   5   6  -1  129.29    5.40
   4   6  -1   -0.30    1.00
  -4   6   1    0.70    0.80
  -4   6   1    0.80    1.50
   4   6  -1    0.10    0.90
  -4   6   1    0.60    1.10
   4   6  -1    2.30    1.20
  -3   6   1  101.49    4.60
  -3   6   1  104.29    4.50
  -3   6   1  101.59    4.50
   3   6  -1  107.29    4.70
   3   6  -1  105.79    4.50
   3   6  -1  102.09    4.40
  -2   6   1    6.10    1.60
   2   6  -1    4.80    1.40
   2   6  -1    4.80    1.20
  -2   6   1    3.70    1.10
   1   6  -1  245.08    9.10
  -1   6   1  253.17    9.10
   1   6  -1  242.08    9.00
  -1   6   1  254.87    9.10
   1   6  -1  238.78    9.20
  -1   6   1  242.98    9.20
   0   6  -1  426.76   15.30
   0   6   1  442.66   15.70
   0   6  -1  425.66   15.40
   0   6  -1  441.76   15.30
   0   6   1  450.15   15.30
   0   6   1  436.86   15.40
  -1   6  -1  812.52   28.40
  -1   6  -1  844.22   28.30
   1   6   1  828.82   28.40
  -1   6  -1  837.22   28.30
   1   6   1  839.62   28.20
   1   6   1  840.42   28.40
   2   6   1  868.11   29.30
  -2   6  -1  842.32   29.20
   2   6   1  872.31   29.30
  -2   6  -1  860.81   29.20
  -2   6  -1  861.41   29.20
  -3   6  -1  109.39    5.10
   3   6   1  111.29    4.70
  -3   6  -1  106.09    4.60
   3   6   1  112.99    4.80
  -3   6  -1  103.09    4.80
  -4   6  -1  720.93   24.10
  -4   6  -1  694.03   24.20
   4   6   1  703.03   24.20
   4   6   1  739.23   24.30
  -4   6  -1  681.23   24.10
  -5   6  -1  139.79    5.70
  -5   6  -1  143.49    5.60
   5   6   1  137.29    5.70
   5   6   1  142.39    5.80
   6   6   1   70.49    3.40
  -6   6  -1   63.59    3.20
   6   6   1   63.79    3.20
  -7   6  -1  197.58    7.30
   7   6   1  192.58    7.30
   7   6   1  186.28    7.20
   8   6   1    1.50    1.00
  -8   6  -1    1.00    0.70
  -9   6  -1    1.20    0.60
 -10   6  -1   67.39    2.80
 -11   6  -1   26.70    1.40
  -9   7   1    1.70    0.50
  -8   7   1  131.99    4.90
  -7   7   1  216.38    8.00
   7   7  -1  223.48    7.90
   7   7  -1  228.58    8.00
   6   7  -1    3.40    1.10
   6   7  -1    2.50    0.90
  -6   7   1    3.30    1.10
  -5   7   1    1.50    0.70
   5   7  -1    1.10    0.80
   5   7  -1    1.60    0.90
   4   7  -1  222.88    7.90
  -4   7   1  199.48    7.90
  -4   7   1  208.88    7.70
  -4   7   1  205.38    7.80
   4   7  -1  212.98    7.80
  -3   7   1  219.38    8.60
  -3   7   1  240.08    8.90
   3   7  -1  208.68    8.10
   3   7  -1  224.68    8.20
  -3   7   1  204.68    8.40
   3   7  -1  229.88    8.40
   2   7  -1    1.10    1.40
  -2   7   1    1.90    0.90
   2   7  -1    1.20    0.80
  -2   7   1    1.00    1.00
   2   7  -1    1.20    0.90
  -2   7   1    0.30    0.90
  -1   7   1   18.40    2.00
  -1   7   1   17.80    1.90
   1   7  -1   12.70    2.10
   1   7  -1   13.50    1.50
   1   7  -1   14.60    1.80
  -1   7   1   16.30    1.60
   0   7  -1    8.90    1.60
   0   7  -1   11.60    1.40
   0   7   1   10.70    1.70
   0   7  -1    9.80    1.70
   0   7   1   14.80    2.20
   0   7   1    7.50    1.70
  -1   7  -1   42.00    2.40
   1   7   1   40.70    2.40
  -1   7  -1   42.10    2.50
  -1   7  -1   43.70    2.60
   1   7   1   40.30    3.20
  -2   7  -1  296.67   10.60
   2   7   1  292.07   10.90
  -2   7  -1  292.57   10.60
   2   7   1  301.17   10.80
  -2   7  -1  281.07   10.50
  -3   7  -1  112.49    5.10
  -3   7  -1  126.89    5.70
  -3   7  -1  131.39    5.30
   3   7   1  132.39    5.30
   3   7   1  131.39    5.20
  -4   7  -1   42.90    2.30
   4   7   1   41.70    2.50
   4   7   1   39.40    2.30
  -4   7  -1   42.70    3.00
  -4   7  -1   44.00    2.30
  -5   7  -1  111.79    4.70
   5   7   1  122.09    4.80
   5   7   1  114.99    4.70
   6   7   1  452.25   15.50
  -6   7  -1  446.46   15.70
   6   7   1  457.25   15.50
  -7   7  -1   62.29    2.80
   7   7   1   66.09    2.80
  -8   7  -1    0.90    0.60
   8   7   1   -0.40    1.00
  -9   7  -1  148.59    5.30
  -6   8   1   16.90    1.10
   6   8  -1   13.60    1.70
  -5   8   1    7.30    1.00
   5   8  -1    5.20    0.90
   5   8  -1    7.10    1.10
  -4   8   1   14.00    1.30
   4   8  -1   15.10    1.30
   4   8  -1   14.60    1.10
  -3   8   1   47.10    2.80
  -3   8   1   52.19    2.70
  -3   8   1   51.99    2.30
   3   8  -1   51.49    2.30
   3   8  -1   54.49    2.50
  -2   8   1    1.00    0.80
  -2   8   1    2.00    0.70
   2   8  -1    1.00    0.60
   2   8  -1    0.80    0.70
  -2   8   1    2.10    1.10
   1   8  -1   93.79    3.90
  -1   8   1  100.39    3.80
  -1   8   1   98.99    3.90
   1   8  -1   83.89    3.80
   1   8  -1   92.49    3.80
   0   8   1    7.40    1.20
   0   8   1    6.90    1.20
   0   8  -1    6.10    0.90
   0   8  -1    5.20    1.40
  -1   8  -1    1.90    0.60
  -1   8  -1    3.20    0.80
   1   8   1    4.20    1.00
   1   8   1    3.60    1.30
  -1   8  -1    3.90    0.80
   2   8   1    6.60    1.00
  -2   8  -1    7.60    1.10
   2   8   1    6.70    1.20
  -2   8  -1    6.70    1.00
  -2   8  -1    5.10    1.30
   3   8   1    0.20    0.60
  -3   8  -1    0.20    1.10
  -3   8  -1    0.40    0.60
   3   8   1   -0.70    0.60
   4   8   1    1.90    0.70
  -4   8  -1    1.00    0.60
   4   8   1    1.40    0.60
   5   8   1    3.40    1.10
  -5   8  -1    4.10    0.80
   6   8   1    0.20    0.70
  -6   8  -1   -0.40    0.50
  14   0  -2   62.89    3.20
  13   0  -2   86.39    4.20
  13   0  -2   92.39    4.00
 -13   0   2   96.89    4.00
  12   0  -2    8.20    1.50
  12   0  -2    7.20    1.40
  11   0  -2  373.16   13.20
  10   0  -2  513.75   18.00
  10   0  -2  532.05   18.20
  10   0  -2  527.65   18.60
   9   0  -2  880.01   29.90
   9   0  -2  939.41   30.40
   9   0  -2  853.11   30.00
   8   0  -2 1924.21   64.39
   8   0  -2 1888.21   65.89
   8   0  -2 1975.00   64.39
   8   0  -2 1997.00   64.69
   7   0  -2   81.39    3.40
   7   0  -2   77.99    4.20
  -7   0   2   72.49    4.60
   6   0  -2  303.37   10.60
   6   0  -2  295.17   11.00
  -6   0   2  297.07   11.10
   5   0  -2 1912.41   62.99
  -5   0   2 1909.61   63.39
   5   0  -2 1897.91   63.39
  -4   0   2   40.60    1.90
   4   0  -2   38.40    1.90
   3   0  -2 1061.49   35.10
   2   0  -2  134.39    4.80
  -2   0   2  145.29    4.80
   0   0   2  833.32   27.50
  -1   0  -2  654.63   21.30
   1   0   2  619.14   21.30
  -2   0  -2  173.88    6.20
   2   0   2  161.58    6.10
   3   0   2   80.39    3.90
  -3   0  -2   71.89    3.70
  -4   0  -2   15.30    1.40
   4   0   2   13.40    1.30
  -5   0  -2  965.10   32.60
   5   0   2  928.81   31.70
   5   0   2  947.31   32.60
   6   0   2  682.43   23.70
   6   0   2  713.63   24.90
   7   0   2  585.34   21.80
   8   0   2 2047.20   69.59
   8   0   2 2158.68   69.99
   9   0   2  311.87   11.30
   9   0   2  291.67   10.80
  10   0   2  454.35   15.70
  10   0   2  443.16   16.10
  11   0   2  546.55   19.40
  12   0   2   11.30    1.60
  13   0   2   14.60    1.70
  14   0   2  240.68    9.00
 -15   0  -2   83.49    3.80
  14  -1  -2    2.20    0.90
  14   1  -2    1.30    0.60
  14   1  -2    1.00    0.90
  13  -1  -2  100.49    4.20
  13  -1  -2   97.09    4.50
  13   1  -2   99.49    4.20
  13   1  -2  101.39    4.60
 -13   1   2  104.89    4.10
  12  -1  -2   64.89    3.40
  12  -1  -2   67.69    3.20
  12   1  -2   60.89    3.10
  12   1  -2   64.19    3.50
  11  -1  -2    6.50    1.50
  11  -1  -2    7.80    1.40
  11   1  -2    7.40    1.40
  11   1  -2   10.40    1.60
  10  -1  -2  151.88    6.20
  10  -1  -2  154.68    6.50
  10   1  -2  159.98    6.20
  10   1  -2  156.98    6.00
  10   1  -2  166.78    6.60
   9  -1  -2  320.47   11.50
   9  -1  -2  332.67   11.80
   9   1  -2  305.67   11.30
   9   1  -2  320.67   11.50
   9   1  -2  333.27   11.90
   8  -1  -2  536.35   18.90
   8  -1  -2  573.14   19.20
   8  -1  -2  538.35   21.30
   8  -1  -2  543.95   18.80
   8   1  -2  572.54   19.20
   8   1  -2  560.64   18.90
   8   1  -2  544.65   18.80
  -7  -1   2  256.87   10.80
   7  -1  -2  274.77    9.80
   7  -1  -2  266.57   10.70
   7   1  -2  283.27    9.80
   6  -1  -2 1447.16   46.10
  -6  -1   2 1391.46   46.60
   6  -1  -2 1437.96   46.90
  -6   1   2 1265.47   46.80
   6   1  -2 1376.56   46.00
  -5  -1   2  176.78    6.80
   5  -1  -2  181.88    6.90
   5  -1  -2  180.68    6.50
  -5   1   2  181.68    7.00
   5   1  -2  161.18    6.40
  -4  -1   2    1.70    0.60
   4  -1  -2    2.10    0.70
  -4   1   2    1.00    1.10
   3  -1  -2 1747.53   57.89
  -2  -1   2 1462.25   48.70
   2  -1  -2 1499.25   49.00
   1  -1  -2 3090.69  104.19
  -1  -1   2 3254.47  103.99
   0  -1   2 1705.53   57.59
   0  -1  -2 1792.12   57.69
   1  -1   2 2181.28   71.89
   2  -1   2   40.10    2.20
  -2  -1  -2   43.50    2.10
  -2   1  -2   46.10    2.10
  -3  -1  -2  809.62   26.80
   3  -1   2  759.22   26.70
  -3   1  -2  800.42   26.80
   3   1   2  781.62   26.90
  -4  -1  -2   33.50    2.20
   4  -1   2   35.80    2.20
   4   1   2   33.50    2.00
  -4   1  -2   36.30    2.30
   4   1   2   37.20    2.30
   5  -1   2   47.10    2.80
   5  -1   2   42.40    2.30
   5   1   2   40.00    2.20
  -5   1  -2   41.50    3.00
   5   1   2   39.80    2.70
   6  -1   2 1386.46   48.10
   6  -1   2 1415.36   46.80
   6   1   2 1421.56   48.20
   6   1   2 1394.76   46.90
   7  -1   2  424.56   15.70
   7  -1   2  458.05   15.90
   7   1   2  481.65   16.00
   8  -1   2   94.69    4.10
   8  -1   2   93.79    4.20
   8   1   2   98.19    4.30
   8   1   2   89.99    4.10
   9  -1   2  121.99    5.10
   9  -1   2  129.59    5.40
   9   1   2  122.69    5.40
   9   1   2  121.59    5.10
  10  -1   2  305.77   11.60
  10   1   2  320.07   11.90
  10   1   2  313.67   11.30
  11  -1   2    5.20    1.60
  11   1   2    2.30    1.00
  11   1   2    2.90    1.00
  12  -1   2   78.39    3.80
  12   1   2   71.19    3.80
  13  -1   2   23.00    2.90
  13   1   2   32.00    2.20
 -14  -1  -2   13.50    1.60
 -14   1  -2   13.90    1.20
  14   1   2   16.50    1.70
 -15   1  -2   12.00    1.10
 -15   2   2   58.59    2.40
  14  -2  -2   29.60    2.50
 -14   2   2   28.50    1.80
  14   2  -2   27.20    2.10
  13   2  -2    7.30    1.10
  13   2  -2    6.40    1.40
 -13   2   2    6.60    1.20
  12  -2  -2    1.40    1.00
 -12   2   2    2.40    0.80
  12   2  -2   -0.20    0.70
  12   2  -2    0.00    0.90
  11  -2  -2   16.50    2.00
  11  -2  -2   14.20    1.80
  11   2  -2   17.30    1.70
 -11   2   2   15.90    1.60
  11   2  -2   15.10    1.80
  10  -2  -2    8.20    1.50
  10  -2  -2   11.60    1.80
  10   2  -2    5.40    1.20
  10   2  -2    9.30    1.50
  10   2  -2    9.70    1.70
   9  -2  -2  497.35   16.80
   9  -2  -2  474.95   16.60
   9   2  -2  493.15   16.90
   9   2  -2  431.66   16.30
   9   2  -2  476.55   16.50
   8  -2  -2  195.48    7.30
   8  -2  -2  199.48    7.40
   8   2  -2  187.38    7.20
   8   2  -2  195.68    7.50
   8   2  -2  190.48    7.20
   7  -2  -2  598.54   21.10
   7  -2  -2  635.54   21.20
   7  -2  -2  601.54   22.80
   7   2  -2  668.13   21.40
   7   2  -2  594.14   21.10
  -6  -2   2  167.38    7.60
   6  -2  -2  188.48    7.90
   6  -2  -2  190.98    6.80
  -6  -2   2  183.88    7.60
   6   2  -2  182.78    6.90
   5  -2  -2  762.22   26.80
  -5  -2   2  808.52   27.30
  -5  -2   2  835.82   27.40
   5  -2  -2  818.12   27.70
  -5   2   2  764.02   27.80
   5   2  -2  794.22   26.80
  -4  -2   2   98.99    4.10
  -4  -2   2  101.09    4.10
   4  -2  -2   89.89    4.00
   4  -2  -2   87.49    4.50
  -4   2   2   86.69    4.40
   3  -2  -2   50.49    2.60
  -3  -2   2   43.60    2.30
  -3  -2   2   45.30    2.30
  -3   2   2   48.70    2.70
  -2  -2   2 1150.58   39.60
   2  -2  -2 1202.48   39.90
  -2   2   2 1217.78   40.10
   1  -2  -2 3290.07  103.29
  -1  -2   2 2923.81  102.89
  -1   2   2 3161.28  103.19
   0  -2   2  555.44   18.40
   0  -2  -2  507.35   18.50
   0   2  -2  558.24   18.50
   1  -2   2  538.05   18.20
  -1  -2  -2  519.35   18.30
  -1   2  -2  529.25   18.30
  -2  -2  -2   44.60    2.40
   2  -2   2   38.80    2.20
  -2  -2  -2   46.10    2.50
  -2   2  -2   37.70    2.40
  -3  -2  -2  289.67   10.40
  -3   2  -2  257.27   10.30
  -4  -2  -2  139.59    6.30
   4  -2   2  145.59    6.20
   4   2   2  139.79    5.50
  -4   2  -2  146.09    6.40
   5  -2   2  721.03   25.60
   6  -2   2   21.50    2.10
   6  -2   2   22.10    2.90
   6   2   2   25.20    2.80
   7  -2   2  281.37   10.60
   7   2   2  320.57   11.10
  -7   2  -2  274.17   10.40
   7   2   2  297.37   10.80
   8  -2   2  763.32   25.40
   8   2   2  766.32   25.70
  -8   2  -2  697.03   25.00
   9  -2   2  224.78    8.10
  -9   2  -2  200.88    7.70
   9   2   2  193.58    7.80
   9   2   2  207.28    8.30
  10  -2   2   18.20    2.20
 -10   2  -2   17.30    2.10
  10   2   2   20.40    2.20
  11  -2   2   59.09    3.50
  11   2   2   58.69    3.40
  12  -2   2  185.58    7.30
  12   2   2  175.68    8.00
  13   2   2   33.80    2.30
 -13   2  -2   30.70    1.80
 -14   2  -2   20.00    1.30
  14   2   2   20.10    1.80
 -14   3   2    1.20    0.60
 -14   3   2    0.80    0.80
  13   3  -2   81.69    3.90
  13   3  -2   81.39    3.40
 -13   3   2   87.69    3.40
  12  -3  -2    1.10    1.40
 -12   3   2    1.60    0.70
  12   3  -2    0.50    1.10
  12   3  -2    1.40    0.80
  11  -3  -2    5.70    1.40
  11   3  -2    9.40    1.70
  11   3  -2    9.00    1.50
 -11   3   2    9.00    1.40
  10  -3  -2  107.99    4.80
  10   3  -2  109.99    4.60
 -10   3   2  103.69    4.40
  10   3  -2  106.59    5.00
   9  -3  -2  707.43   23.70
   9   3  -2  709.43   23.90
  -9   3   2  672.43   23.40
   9   3  -2  658.83   23.40
   8  -3  -2  449.95   15.30
   8  -3  -2  442.06   15.30
  -8   3   2  434.56   15.10
   8   3  -2  407.86   15.10
   8   3  -2  458.15   15.50
   8   3  -2  411.26   15.00
   7  -3  -2  627.94   22.00
   7  -3  -2  660.13   22.10
   7   3  -2  671.93   22.20
   7   3  -2  620.64   21.80
   7   3  -2  617.74   21.90
  -7   3   2  664.33   21.90
  -6  -3   2  423.76   17.10
   6  -3  -2  445.76   15.40
   6   3  -2  446.26   15.90
   6   3  -2  454.45   15.50
   5  -3  -2  107.99    5.70
  -5  -3   2  103.49    5.40
  -5  -3   2   97.99    5.70
   5  -3  -2  110.79    4.30
   5   3  -2  103.89    4.40
   4  -3  -2 4984.50  170.58
  -4  -3   2 4989.90  171.68
  -4  -3   2 5390.66  171.68
   4  -3  -2 5428.76  172.08
  -3  -3   2 1047.40   35.60
  -3  -3   2 1098.79   35.90
   3  -3  -2 1068.99   35.90
   3  -3  -2 1022.40   34.90
  -3   3   2  991.80   36.20
  -2  -3   2 1456.45   48.60
   2  -3  -2 1502.05   49.00
  -2   3   2 1379.06   49.00
   1  -3  -2   15.30    1.70
  -1  -3   2   15.40    1.70
  -1   3   2   14.40    2.00
   1   3  -2   17.10    1.80
   0  -3   2  562.24   19.50
   0  -3  -2  565.84   19.70
   0   3  -2  542.55   19.60
  -1  -3  -2   23.50    2.00
   1  -3   2   20.50    1.90
  -1   3  -2   17.40    2.20
  -2  -3  -2 1609.74   53.39
   2  -3   2 1522.95   53.09
  -2  -3  -2 1585.74   53.59
  -2   3  -2 1563.64   53.49
   2   3   2 1597.34   52.29
  -3  -3  -2 2336.67   76.89
   3  -3   2 2235.18   76.59
   3   3   2 2284.87   75.59
   4  -3   2 2079.99   71.49
  -4  -3  -2 2167.28   71.69
   4   3   2 2102.79   70.19
   5   3   2   12.90    2.00
  -5   3  -2    8.50    2.40
  -6   3  -2  761.62   26.70
   6   3   2  787.12   26.90
   6   3   2  828.92   27.20
   7  -3   2  446.26   16.30
  -7   3  -2  467.45   16.20
   7   3   2  487.45   16.70
   7   3   2  469.15   16.30
   8   3   2  513.45   17.90
   8   3   2  484.85   17.30
   9   3   2   77.19    4.00
  -9   3  -2   76.99    3.60
 -10   3  -2   19.90    1.90
  10   3   2   20.20    2.10
 -11   3  -2  110.99    5.30
  11   3   2  107.89    5.20
 -11   3  -2  118.69    4.80
  12   3   2   27.10    2.20
 -12   3  -2   24.60    1.80
 -13   3  -2   94.79    3.90
  13   3   2  100.19    4.30
 -14   3  -2    1.20    0.60
 -13   4   2   10.80    1.30
 -13   4   2   10.00    1.40
 -12   4   2   55.99    2.70
 -12   4   2   55.89    2.50
 -11   4   2   23.40    1.80
  11   4  -2   20.40    2.50
 -11   4   2   22.70    1.60
 -10   4   2    2.10    0.80
  10   4  -2    3.90    1.40
  10   4  -2    3.30    1.50
  -9   4   2    4.00    1.20
   9   4  -2    2.10    1.50
   9   4  -2    2.20    1.20
  -8   4   2  265.07    9.50
   8   4  -2  254.87    9.50
  -7   4   2    7.30    1.40
   7   4  -2    8.80    2.20
   7   4  -2   13.80    2.00
   6   4  -2   22.10    2.60
   6   4  -2   20.20    2.70
   6   4  -2   22.40    2.10
  -6   4   2   22.00    1.80
   5   4  -2  324.17   11.60
  -5   4   2  333.37   11.50
   5   4  -2  317.67   11.50
   5   4  -2  317.57   11.40
  -4  -4   2  740.83   27.40
  -4   4   2  752.32   25.50
   4   4  -2  762.92   25.50
   4   4  -2  767.62   25.60
   4   4  -2  750.52   25.60
  -3  -4   2  373.36   14.00
   3   4  -2  354.56   12.50
   3   4  -2  345.57   12.40
  -3   4   2  331.77   12.30
  -2  -4   2    1.30    1.80
   2  -4  -2    2.10    3.20
  -1  -4   2  699.43   24.90
   1  -4  -2  694.53   25.20
   0  -4  -2   83.49    5.10
   0  -4   2   87.59    4.90
   0  -4  -2   72.99    3.70
   1  -4   2   73.69    4.60
  -1  -4  -2   69.39    4.90
   2  -4   2  743.93   26.80
  -2   4  -2  743.43   25.20
   2   4   2  766.42   25.30
   2   4   2  749.53   25.30
  -2   4  -2  720.63   25.20
  -3   4  -2  199.08    7.30
   3   4   2  185.08    7.40
  -3   4  -2  201.78    7.40
   3   4   2  190.08    7.50
   3   4   2  203.38    7.50
   4   4   2    5.30    1.50
  -4   4  -2    3.20    1.50
  -4   4  -2    2.40    0.90
   4   4   2    2.70    1.30
   4   4   2    2.90    1.00
  -4   4  -2    2.50    1.10
  -5   4  -2    5.90    1.50
   5   4   2    6.70    1.60
   5   4   2    2.80    1.50
  -5   4  -2    5.10    1.30
  -5   4  -2   10.70    2.00
  -6   4  -2    0.10    0.70
   6   4   2    3.20    1.10
   6   4   2   -1.60    1.50
   6   4   2    1.10    1.00
   7   4   2    7.50    1.90
   7   4   2    8.50    1.80
  -7   4  -2    7.20    1.70
  -7   4  -2    9.00    1.50
  -8   4  -2  339.37   12.00
   8   4   2  338.27   12.10
  -8   4  -2  336.87   12.20
   9   4   2    8.60    1.80
  -9   4  -2    7.50    1.60
  -9   4  -2    7.00    1.50
   9   4   2    8.30    2.00
 -10   4  -2    6.50    1.40
 -10   4  -2    5.20    1.40
  11   4   2   24.00    2.10
 -11   4  -2   22.10    1.70
 -11   4  -2   24.00    1.70
 -12   4  -2   87.99    4.00
  12   4   2   93.49    4.20
 -12   4  -2   91.69    3.70
 -13   4  -2    6.00    0.90
 -12   5   2   82.99    3.30
 -11   5   2  155.68    5.80
 -10   5   2  261.37    9.40
  -9   5   2   77.79    3.50
  -8   5   2   99.29    4.30
   7   5  -2   27.90    2.80
   7   5  -2   28.20    2.50
  -7   5   2   26.00    1.90
   6   5  -2 1591.14   51.09
   6   5  -2 1513.95   51.09
   6   5  -2 1505.85   50.89
  -6   5   2 1516.25   51.09
  -5   5   2  175.08    6.80
   5   5  -2  180.18    6.80
   5   5  -2  188.38    6.90
  -5   5   2  164.98    6.90
   5   5  -2  175.58    7.00
   4   5  -2  758.32   24.90
  -4   5   2  690.13   25.00
  -4   5   2  684.13   25.80
  -4   5   2  767.12   25.00
   4   5  -2  770.22   25.10
  -3   5   2  193.08    7.90
  -3   5   2  206.98    7.70
   3   5  -2  211.38    7.90
  -3   5   2  205.38    7.80
   3   5  -2  214.78    7.80
   3   5  -2  207.18    7.70
   2   5  -2   95.09    3.90
   2   5  -2   86.09    4.10
  -2   5   2   79.79    4.20
  -2   5   2   84.39    3.90
  -2   5   2   87.09    4.00
   2   5  -2   93.79    3.90
   1   5  -2    5.50    1.10
  -1   5   2    5.80    1.30
  -1   5   2    7.60    2.00
  -1   5   2    4.50    1.10
   1   5  -2    3.60    1.10
   1   5  -2    8.30    1.50
   0   5   2  378.06   14.00
   0   5   2  388.86   14.10
   0   5  -2  398.46   14.00
   0   5   2  415.16   14.10
   0   5  -2  390.66   14.10
   0   5  -2  424.86   14.10
  -1   5  -2   55.59    2.90
  -1   5  -2   51.09    2.80
   1   5   2   61.19    3.00
  -1   5  -2   53.29    3.20
   1   5   2   58.79    3.10
   2   5   2   56.49    3.10
  -2   5  -2   52.39    2.80
   2   5   2   61.09    3.00
  -2   5  -2   48.90    3.30
  -2   5  -2   54.89    2.90
  -3   5  -2  297.67   10.40
  -3   5  -2  292.57   10.50
  -3   5  -2  286.77   10.60
  -3   5  -2  271.67   10.60
   3   5   2  296.37   10.50
   3   5   2  286.77   10.50
  -4   5  -2  920.71   29.90
  -4   5  -2  782.42   29.70
   4   5   2  894.71   29.90
   4   5   2  935.91   30.00
  -4   5  -2  880.21   29.80
  -4   5  -2  878.41   29.90
   5   5   2   69.09    3.40
  -5   5  -2   66.59    3.30
  -5   5  -2   64.69    3.60
  -5   5  -2   66.99    3.30
   5   5   2   66.69    3.60
   6   5   2  223.48    8.40
   6   5   2  218.28    8.30
  -6   5  -2  218.18    8.30
  -6   5  -2  222.78    8.40
  -7   5  -2  530.35   18.50
  -7   5  -2  528.65   18.40
   7   5   2  537.45   18.40
   7   5   2  524.85   18.30
   7   5   2  521.05   18.70
  -8   5  -2   17.50    1.90
   8   5   2   20.00    1.90
  -8   5  -2   17.30    1.70
   8   5   2   15.40    2.30
  -9   5  -2  129.69    5.10
   9   5   2  124.09    5.50
  -9   5  -2  125.79    5.00
   9   5   2  123.09    5.00
 -10   5  -2  153.38    5.70
 -10   5  -2  150.98    5.80
 -11   5  -2   63.59    2.70
 -11   5  -2   64.19    2.80
 -12   5  -2    1.60    0.80
 -11   6   2  102.69    3.80
 -10   6   2   33.60    1.70
  -9   6   2   39.00    2.00
  -8   6   2   96.19    4.00
   7   6  -2   52.39    2.80
  -7   6   2   60.39    2.80
   7   6  -2   49.40    3.00
   6   6  -2   15.60    1.80
  -6   6   2   16.10    1.60
   6   6  -2   12.40    2.10
   5   6  -2  714.93   24.30
  -5   6   2  715.63   24.40
  -5   6   2  692.93   24.20
   5   6  -2  731.83   24.50
   5   6  -2  713.43   24.20
  -4   6   2    6.50    1.80
   4   6  -2   10.40    1.70
  -4   6   2    6.70    1.50
   4   6  -2    5.40    1.20
  -4   6   2    4.70    1.50
   4   6  -2    6.50    1.50
  -3   6   2  488.25   17.70
  -3   6   2  517.25   17.80
  -3   6   2  514.45   17.70
   3   6  -2  505.05   17.70
   3   6  -2  528.95   17.70
   3   6  -2  510.95   17.90
  -2   6   2    3.90    1.10
  -2   6   2    3.60    1.00
   2   6  -2    1.90    1.00
  -2   6   2    1.40    1.10
   2   6  -2    5.90    1.40
   2   6  -2    8.10    1.80
   1   6  -2  146.19    5.90
  -1   6   2  152.68    5.90
   1   6  -2  144.69    6.00
   1   6  -2  144.29    5.90
  -1   6   2  153.58    5.90
  -1   6   2  141.89    6.00
   0   6  -2    9.50    1.90
   0   6  -2    7.60    1.50
   0   6   2   10.90    1.60
   0   6  -2   11.10    1.60
   0   6   2   11.60    2.00
   0   6   2    8.20    1.50
  -1   6  -2  448.06   15.70
   1   6   2  447.46   15.70
  -1   6  -2  461.45   15.70
  -1   6  -2  440.86   15.70
   1   6   2  439.56   15.80
  -2   6  -2  133.39    5.50
  -2   6  -2  136.69    5.60
   2   6   2  134.49    5.60
  -2   6  -2  134.49    5.60
   2   6   2  142.49    5.80
  -3   6  -2   62.49    3.50
   3   6   2   63.69    3.40
  -3   6  -2   65.59    3.10
  -3   6  -2   60.99    3.20
  -4   6  -2  335.17   12.10
   4   6   2  341.97   12.20
  -4   6  -2  334.47   12.10
  -4   6  -2  339.07   12.00
   5   6   2   69.29    3.40
  -5   6  -2   69.09    3.40
   5   6   2   71.99    3.60
   6   6   2    6.60    1.80
  -6   6  -2    7.00    1.40
  -6   6  -2    4.70    2.00
   6   6   2    5.90    1.40
  -7   6  -2   39.80    2.60
  -7   6  -2   39.40    2.30
   7   6   2   38.40    2.50
   7   6   2   36.20    2.20
  -8   6  -2  360.56   12.50
   8   6   2  358.36   12.40
  -8   6  -2  348.77   12.40
  -9   6  -2    3.30    1.30
   9   6   2    2.30    1.20
  -9   6  -2    3.60    1.00
 -10   6  -2   12.80    1.20
  -9   7   2   21.20    1.20
  -8   7   2    4.10    0.90
   7   7  -2   74.89    3.20
   7   7  -2   65.29    3.10
  -7   7   2   77.59    3.10
   6   7  -2    0.30    0.80
  -6   7   2    0.10    0.70
   6   7  -2    0.20    0.90
   5   7  -2   36.50    2.20
  -5   7   2   35.10    2.10
   5   7  -2   35.40    2.00
   4   7  -2  383.36   13.10
   4   7  -2  360.26   12.90
  -4   7   2  364.36   13.10
   4   7  -2  392.06   13.20
  -4   7   2  370.76   12.90
  -4   7   2  362.46   13.00
  -3   7   2   27.20    1.90
  -3   7   2   21.40    2.10
   3   7  -2   25.50    2.30
  -3   7   2   24.40    1.90
   3   7  -2   27.20    1.90
   3   7  -2   23.10    2.30
  -2   7   2   18.10    1.70
   2   7  -2   20.20    2.00
   2   7  -2   15.10    1.50
  -2   7   2   19.10    2.00
  -2   7   2   18.40    1.70
   2   7  -2   14.50    2.50
  -1   7   2   49.30    2.80
  -1   7   2   48.30    2.80
   1   7  -2   47.60    2.60
   1   7  -2   48.20    2.80
   1   7  -2   50.69    2.60
  -1   7   2   49.50    2.70
   0   7   2    1.30    0.80
   0   7  -2    0.70    0.80
   0   7   2    0.00    0.90
   0   7  -2    0.70    0.80
  -1   7  -2  118.79    4.90
  -1   7  -2  118.19    4.90
  -1   7  -2  126.09    5.10
   1   7   2  118.29    4.90
   1   7   2  116.09    5.10
   2   7   2    0.50    0.80
  -2   7  -2    1.50    0.80
  -2   7  -2    0.90    1.20
  -2   7  -2   -0.40    0.80
   2   7   2    1.80    1.00
  -3   7  -2   44.20    2.70
  -3   7  -2   43.60    2.60
  -3   7  -2   43.70    2.60
   4   7   2  134.99    5.30
  -4   7  -2  129.89    5.20
   4   7   2  129.19    5.20
  -4   7  -2  129.19    5.30
   5   7   2    3.70    1.10
  -5   7  -2    1.90    0.70
   5   7   2    2.30    0.90
  -6   7  -2   57.39    2.70
   6   7   2   65.19    2.90
   6   7   2   59.19    2.70
   7   7   2    7.60    1.10
   7   7   2    6.30    1.70
  -7   7  -2    8.20    1.00
   8   7   2    9.60    1.30
  -8   7  -2   14.90    1.00
  -9   7  -2   49.80    2.10
  -5   8   2  164.88    6.10
   5   8  -2  180.28    6.30
   5   8  -2  178.18    6.10
   4   8  -2   82.69    3.20
   4   8  -2   85.39    3.40
  -4   8   2   79.59    3.30
  -3   8   2   55.49    2.60
   3   8  -2   57.39    2.50
   3   8  -2   56.49    2.60
  -3   8   2   56.69    2.80
   2   8  -2   27.40    2.20
   2   8  -2   24.70    1.80
  -2   8   2   28.50    1.80
   2   8  -2   26.70    1.60
  -2   8   2   29.90    1.60
   1   8  -2  272.27    9.70
   1   8  -2  274.97    9.80
   1   8  -2  289.27    9.90
  -1   8   2  280.87    9.80
  -1   8   2  279.17    9.80
   0   8  -2    4.60    0.80
   0   8  -2    3.10    0.80
   0   8   2    1.90    0.80
   0   8  -2    2.30    0.80
   0   8   2    2.80    0.90
   1   8   2  191.68    7.00
  -1   8  -2  186.48    6.90
   1   8   2  196.08    7.10
  -1   8  -2  199.08    7.00
  -1   8  -2  189.78    6.90
  -2   8  -2  110.69    4.40
   2   8   2  120.09    4.60
   2   8   2  115.09    4.40
  -2   8  -2  115.79    4.50
   3   8   2   15.70    1.20
   3   8   2   15.50    2.00
  -3   8  -2   16.20    1.20
  -3   8  -2   12.40    1.80
   4   8   2   42.80    2.10
   4   8   2   47.80    2.20
  -4   8  -2   40.20    2.00
   5   8   2  157.78    5.60
   5   8   2  165.58    5.60
  -5   8  -2  146.09    5.60
   6   8   2   39.90    2.00
  -6   8  -2   45.50    1.80
  14   0  -3    0.00    0.50
  14   0  -3   -0.50    0.90
  13   0  -3    0.90    0.60
  13   0  -3   -0.80    0.80
  12   0  -3    0.60    0.80
  12   0  -3    0.20    0.70
  11   0  -3    1.40    0.90
  11   0  -3    0.40    0.70
  10   0  -3    0.40    0.80
  10   0  -3    0.00    0.80
  10   0  -3    1.00    0.80
   8   0  -3    0.50    0.80
   8   0  -3    1.70    0.80
   8   0  -3    1.50    0.80
   7   0  -3    0.30    1.00
   7   0  -3    1.60    0.70
  -7   0   3   -0.80    1.80
  -6   0   3    1.10    1.00
   6   0  -3    1.40    0.70
   6   0  -3    0.70    0.60
   5   0  -3    1.60    0.70
   5   0  -3    0.40    0.50
  -5   0   3    1.40    0.70
  -4   0   3    1.20    0.60
   1   0  -3    1.10    0.30
   0   0   3    0.40    0.20
   0   0  -3    0.20    0.20
   1   0   3    0.00    0.20
  -1   0  -3    0.10    0.20
  -2   0  -3    0.60    0.40
   2   0   3    0.30    0.30
  -3   0  -3    0.00    0.40
   3   0   3    0.00    0.40
  -4   0  -3    0.50    0.70
   4   0   3    0.30    0.80
  -5   0  -3   -0.10    0.90
   5   0   3    1.20    0.60
   5   0   3    1.00    0.80
   6   0   3   -0.80    0.60
   6   0   3    0.40    1.00
   7   0   3    0.80    0.70
   7   0   3    1.50    1.20
   8   0   3    1.80    0.90
   8   0   3   -0.10    1.00
   9   0   3    1.60    1.00
  10   0   3   -0.60    0.90
  11   0   3   -0.10    0.90
  12   0   3    0.30    1.00
  13   0   3   -0.10    1.50
  14  -1  -3   43.50    2.50
  14   1  -3   43.50    2.20
 -14   1   3   46.40    2.20
  14   1  -3   48.00    2.60
  13  -1  -3   95.79    4.00
  13  -1  -3   96.69    4.60
  13   1  -3   97.19    4.00
 -13   1   3   99.59    4.00
  13   1  -3   91.09    4.40
  12  -1  -3   61.39    2.90
  12  -1  -3   53.89    3.10
  12   1  -3   50.89    3.20
  12   1  -3   58.39    2.80
  11  -1  -3    1.70    0.70
  11  -1  -3    2.30    1.00
  11   1  -3    2.40    0.90
  11   1  -3    3.20    0.90
  11   1  -3    3.00    0.90
  10  -1  -3   22.90    1.90
  10  -1  -3   23.60    2.00
  10   1  -3   24.40    2.10
  10   1  -3   22.40    1.80
  10   1  -3   22.70    1.70
   9  -1  -3   16.20    1.70
   9  -1  -3   18.70    1.60
   9  -1  -3   17.40    1.70
   9   1  -3   14.20    1.60
   9   1  -3   18.50    1.70
   9   1  -3   16.40    1.70
   8  -1  -3  162.48    6.30
   8  -1  -3  164.78    6.50
   8  -1  -3  165.08    6.20
   8   1  -3  167.48    6.50
   8   1  -3  164.78    6.30
   8   1  -3  163.08    6.20
   7  -1  -3  332.37   11.40
   7  -1  -3  307.57   12.10
   7   1  -3  346.17   12.20
   7   1  -3  320.77   12.30
  -7   1   3  283.07   12.80
  -6  -1   3 1008.50   34.50
   6  -1  -3 1016.50   34.20
   6   1  -3 1043.10   34.30
  -6   1   3 1020.60   35.10
   5  -1  -3  362.26   12.80
   5  -1  -3  364.56   12.50
  -5  -1   3  364.66   12.60
   5   1  -3  356.66   12.50
  -5   1   3  350.96   13.00
  -4  -1   3   95.29    3.60
   4  -1  -3   97.39    4.00
  -4   1   3   94.79    4.00
  -3  -1   3 1358.16   44.20
   3  -1  -3 1353.76   44.60
  -3   1   3 1315.67   44.60
   2  -1  -3 2559.94   84.29
  -1  -1   3  972.10   32.00
   1  -1  -3  965.90   32.30
   0  -1   3 1763.92   60.39
   0  -1  -3 1903.21   60.59
   1  -1   3 1074.29   37.50
  -1  -1  -3 1133.29   37.70
  -1   1  -3 1176.78   37.60
  -2  -1  -3 1275.67   41.20
   2  -1   3 1151.78   41.10
  -2   1  -3 1263.27   41.50
  -3  -1  -3  369.36   13.10
   3  -1   3  352.16   13.00
  -3   1  -3  375.76   13.10
   3   1   3  358.86   13.10
   4  -1   3  149.29    6.20
  -4  -1  -3  147.89    6.30
   4   1   3  142.29    5.60
  -4   1  -3  145.49    6.20
   4   1   3  149.79    6.30
   5  -1   3   85.09    3.70
   5  -1   3   95.69    4.60
   5   1   3   81.49    3.70
   5   1   3   81.59    4.50
   6  -1   3  112.89    4.60
   6  -1   3  110.29    5.80
   6   1   3  119.89    4.70
   6   1   3  106.69    5.90
   7  -1   3  398.96   15.80
   7   1   3  469.05   15.50
   8  -1   3  362.46   12.30
   8   1   3  333.87   12.10
   8   1   3  315.57   12.00
   9  -1   3   50.19    3.00
   9   1   3   52.29    3.00
   9   1   3   50.89    3.00
  10  -1   3 1774.22   57.89
  10   1   3 1674.93   57.89
  11  -1   3  771.02   26.10
  11   1   3  738.93   26.30
  12  -1   3   45.20    2.90
  12   1   3   44.40    2.80
  13  -1   3    9.40    2.10
 -13   1  -3    8.00    1.20
 -14   1  -3  298.07   10.20
  14   1   3  285.57   10.50
 -15   2   3    0.90    0.60
  14  -2  -3   69.29    3.50
  14   2  -3   70.39    2.90
 -14   2   3   73.69    3.00
  14   2  -3   69.89    3.40
  13  -2  -3   17.00    1.80
  13   2  -3   15.00    1.80
  13   2  -3   16.90    1.40
 -13   2   3   19.60    1.40
  12  -2  -3    9.00    1.40
  12  -2  -3    7.40    1.60
  12   2  -3    5.70    1.30
 -12   2   3   11.90    1.40
  12   2  -3   11.00    1.70
  11  -2  -3   37.70    2.60
  11  -2  -3   47.40    2.90
  11   2  -3   44.80    2.50
  11   2  -3   42.90    2.90
  11   2  -3   46.20    2.50
  10  -2  -3  122.29    5.10
  10  -2  -3  125.89    5.40
  10   2  -3  120.09    5.00
  10   2  -3  117.49    4.90
  10   2  -3  127.39    5.50
   9  -2  -3  191.88    7.50
   9   2  -3  198.68    7.60
   9   2  -3  187.08    7.10
   9   2  -3  187.28    7.50
   8  -2  -3  456.95   15.90
   8  -2  -3  442.26   15.60
   8   2  -3  426.16   15.40
   8   2  -3  466.55   15.90
   8   2  -3  447.36   15.60
   7  -2  -3  445.16   15.90
   7  -2  -3  446.66   17.50
   7  -2  -3  474.15   16.10
   7   2  -3  456.45   15.80
   7   2  -3  456.65   15.90
   7   2  -3  479.05   16.10
   6  -2  -3  517.15   18.60
  -6  -2   3  481.15   18.10
   6  -2  -3  528.65   17.60
   6   2  -3  518.45   17.60
   5  -2  -3 1169.98   39.00
  -5  -2   3 1186.58   38.50
  -5  -2   3 1141.49   38.50
   5  -2  -3 1122.99   38.10
  -5   2   3 1104.89   39.20
   5   2  -3 1135.79   38.20
  -4  -2   3 1535.25   52.19
   4  -2  -3 1591.04   52.09
   4  -2  -3 1568.04   52.79
  -4  -2   3 1641.04   52.29
  -4   2   3 1527.25   52.89
  -3  -2   3  539.75   18.80
   3  -2  -3  548.55   19.20
  -3  -2   3  565.44   18.80
  -3   2   3  556.44   19.40
   2  -2  -3  653.93   22.30
  -2  -2   3  662.73   22.00
  -2   2   3  637.04   22.40
  -1  -2   3  396.56   13.70
   1  -2  -3  410.36   14.10
   1   2  -3  396.96   13.80
  -1   2   3  392.26   14.10
   0  -2  -3  330.97   12.40
   0  -2   3  335.97   11.60
   0   2  -3  323.17   11.60
   1  -2   3    7.50    0.90
  -1  -2  -3    7.00    1.10
  -1  -2  -3    7.10    1.20
  -1   2  -3    7.30    1.10
  -2  -2  -3  116.39    5.20
  -2  -2  -3  121.59    5.20
   2  -2   3  124.79    5.10
  -2   2  -3  125.69    5.30
  -3  -2  -3  294.97   11.10
   3  -2   3  293.87   10.90
  -3   2  -3  280.37   11.00
   3   2   3  295.37   10.30
   4  -2   3  123.49    5.60
  -4   2  -3  112.59    5.90
   4   2   3  127.19    4.90
   5  -2   3  121.49    6.00
   5   2   3  123.39    5.00
   6  -2   3   18.40    2.10
   6   2   3   14.60    1.50
   7  -2   3  124.79    5.50
   7  -2   3  143.19    5.80
   7   2   3  147.49    5.90
  -7   2  -3  129.09    5.60
   7   2   3  137.49    5.60
   8  -2   3    5.40    2.00
   8  -2   3   -0.20    1.60
   8   2   3    1.30    0.80
   8   2   3    2.90    1.30
  -8   2  -3    3.10    1.30
   9  -2   3  105.89    5.00
   9   2   3  111.79    5.20
   9   2   3  111.79    4.90
  10  -2   3   97.89    4.90
  10   2   3   99.69    4.80
  11  -2   3  113.59    5.30
  11   2   3  111.89    5.20
  12   2   3   20.00    2.00
 -12   2  -3   24.60    1.80
  13   2   3   58.69    3.10
 -13   2  -3   55.59    2.70
 -14   2  -3   95.99    3.80
 -14   3   3   26.00    1.50
  13  -3  -3   14.30    2.90
  13   3  -3   12.90    2.00
 -13   3   3   11.30    1.10
  13   3  -3    9.10    1.20
  12  -3  -3    1.10    1.20
  12   3  -3    0.90    1.10
  12   3  -3    3.30    1.10
 -12   3   3    2.60    0.70
  11  -3  -3    6.00    1.80
  11   3  -3    4.80    1.40
 -11   3   3    5.70    1.20
  11   3  -3    3.80    1.20
  10  -3  -3  107.99    5.00
  10   3  -3  112.09    5.20
 -10   3   3  115.99    4.70
  10   3  -3  122.19    4.70
  10   3  -3  120.69    4.80
   9  -3  -3  112.19    4.80
   9  -3  -3  104.49    4.60
  -9   3   3  105.09    4.50
   9   3  -3  106.49    4.60
   9   3  -3  109.49    4.90
   9   3  -3  107.29    4.40
   8  -3  -3    5.60    1.90
   8  -3  -3    4.40    1.50
   8   3  -3    6.00    1.60
   8   3  -3    5.40    1.50
   7  -3  -3  654.03   21.10
   7  -3  -3  601.54   20.90
   7   3  -3  591.44   20.70
   7   3  -3  584.14   20.80
   7   3  -3  615.94   21.10
   6  -3  -3  169.38    6.20
   6   3  -3  161.28    6.30
   6   3  -3  149.49    6.10
   6   3  -3  151.28    6.00
   5  -3  -3  363.36   13.90
   5  -3  -3  359.96   12.40
  -5  -3   3  337.37   13.20
   5   3  -3  347.67   12.40
   4  -3  -3  221.48    9.20
  -4  -3   3  217.38    8.80
  -4  -3   3  231.48    8.80
   4  -3  -3  224.48    8.10
   3  -3  -3 1327.57   48.90
   3  -3  -3 1539.65   50.09
  -3  -3   3 1498.05   49.60
  -3  -3   3 1540.15   49.80
   2  -3  -3  894.61   30.00
   2  -3  -3  859.91   28.90
  -2  -3   3  887.71   29.50
  -2   3   3  813.92   30.10
   1  -3  -3    4.40    1.30
  -1  -3   3    3.20    1.00
   1  -3  -3    5.80    1.50
   1   3  -3    4.90    1.40
   0  -3  -3  204.88    8.30
   0  -3   3  205.98    8.10
   0   3  -3  206.68    8.30
   1  -3   3   33.80    2.40
  -1  -3  -3   35.70    2.60
  -1   3  -3   30.60    2.70
  -2  -3  -3   40.40    3.00
   2  -3   3   41.20    2.80
   2   3   3   36.40    2.20
  -2   3  -3   36.20    3.20
   3  -3   3  613.44   22.50
  -3  -3  -3  627.94   22.80
   3   3   3  644.94   21.50
   4  -3   3    2.60    1.50
  -4  -3  -3    1.90    1.70
   4   3   3    4.00    1.00
  -5   3  -3  636.64   21.70
   5   3   3  648.74   22.00
  -5   3  -3  647.94   21.80
   5   3   3  613.94   21.70
   6   3   3   28.90    2.20
   6   3   3   30.10    2.30
  -6   3  -3   25.50    2.20
   7  -3   3   66.79    3.40
   7   3   3   68.89    3.70
  -7   3  -3   69.59    3.40
   7   3   3   68.59    3.50
   8  -3   3   60.59    3.30
   8   3   3   57.09    3.40
   8   3   3   58.09    3.20
  -8   3  -3   60.79    3.10
  -9   3  -3   50.89    2.90
  -9   3  -3   50.19    2.80
   9   3   3   47.00    3.10
   9   3   3   47.30    2.90
 -10   3  -3    1.50    1.20
 -10   3  -3    1.10    0.90
  10   3   3    1.60    1.00
 -11   3  -3  148.59    6.10
  11   3   3  124.89    5.80
  12   3   3   75.99    4.20
 -12   3  -3   84.49    4.00
 -13   3  -3    4.60    0.90
  13   3   3    2.90    1.10
 -14   3  -3    7.90    0.90
 -13   4   3  184.48    7.10
 -13   4   3  205.18    7.00
 -12   4   3  197.08    7.20
 -12   4   3  192.08    7.10
  11   4  -3  350.86   12.40
 -11   4   3  356.66   12.50
 -11   4   3  363.96   12.60
 -10   4   3   13.30    1.50
  10   4  -3   15.40    1.90
   9  -4  -3    2.90    1.50
  -9   4   3    0.30    0.70
   9   4  -3    2.20    1.10
   9   4  -3   -0.90    1.00
   8  -4  -3  641.94   22.00
   8   4  -3  642.74   21.70
   8   4  -3  631.34   21.70
  -8   4   3  628.44   21.80
   7  -4  -3 1158.68   38.80
   7   4  -3 1169.78   38.50
   7   4  -3 1126.29   38.60
   6  -4  -3   20.50    2.00
   6   4  -3   17.80    2.10
  -6   4   3   18.10    1.70
   6   4  -3   21.40    2.70
   6   4  -3   19.80    1.90
   5  -4  -3   17.00    1.90
   5   4  -3   19.20    2.50
   5   4  -3   13.60    1.80
  -5   4   3   19.30    1.70
   5   4  -3   13.80    2.50
   5   4  -3   18.00    2.20
   4  -4  -3  201.78    7.40
   4   4  -3  194.48    7.50
  -4   4   3  197.68    7.30
   4   4  -3  188.48    7.50
   4   4  -3  192.38    7.40
   4   4  -3  200.18    7.30
   3  -4  -3 1090.19   36.40
  -3  -4   3 1053.49   37.90
   3   4  -3 1100.79   36.40
   3   4  -3 1115.19   36.50
   3   4  -3 1089.99   36.40
  -3   4   3 1076.49   36.40
   2  -4  -3  514.45   18.00
  -2  -4   3  525.65   19.30
   2   4  -3  528.15   18.10
   2   4  -3  524.75   18.00
   2   4  -3  537.45   18.20
   1  -4  -3  478.45   16.00
  -1  -4   3  468.15   17.30
   1   4  -3  450.85   16.10
   1   4  -3  474.95   16.10
   1   4  -3  446.06   16.00
   0  -4   3   38.30    3.60
   0  -4  -3   38.30    2.30
   0   4  -3   34.70    2.40
   0   4  -3   35.50    2.40
   0   4   3   38.50    2.90
   1  -4   3  463.25   17.30
   1   4   3  465.65   15.80
  -1   4  -3  455.35   15.70
   1   4   3  419.46   15.80
  -1   4  -3  474.75   15.80
  -2   4  -3   61.39    3.00
  -2   4  -3   73.29    5.40
   2   4   3   60.39    3.40
   2   4   3   60.29    3.10
  -2   4  -3   60.49    3.10
   3   4   3  459.65   16.00
  -3   4  -3  447.26   16.00
  -3   4  -3  447.46   16.20
  -3   4  -3  453.35   15.90
  -3   4  -3  473.75   15.90
   3   4   3  474.95   16.00
   4   4   3   49.50    2.80
   4   4   3   46.50    2.60
  -4   4  -3   47.00    2.60
  -4   4  -3   47.70    2.90
  -4   4  -3   47.20    2.60
   4   4   3   44.30    3.10
   5   4   3  549.54   19.60
   5   4   3  582.74   19.90
   5   4   3  565.84   19.60
  -5   4  -3  574.54   19.70
  -5   4  -3  571.94   19.60
   6   4   3  292.27   10.70
   6   4   3  311.27   10.80
  -6   4  -3  249.38   11.20
   6   4   3  278.07   10.40
  -6   4  -3  293.57   10.60
  -7   4  -3  456.85   16.60
   7   4   3  459.05   16.50
   7   4   3  490.35   17.00
  -7   4  -3  483.35   16.50
   8  -4   3  202.68    7.30
   8   4   3  192.58    7.40
  -8   4  -3  192.08    7.50
  -8   4  -3  193.28    7.30
   8   4   3  179.28    7.70
  -9   4  -3  363.36   12.70
   9   4   3  359.86   12.50
  -9   4  -3  362.46   12.50
   9   4   3  321.27   12.90
 -10   4  -3  461.15   15.60
  10   4   3  441.46   16.20
  11   4   3   92.59    4.40
 -11   4  -3   91.89    3.80
 -11   4  -3   88.29    3.90
  12   4   3  292.67   10.60
 -12   4  -3  289.47   10.20
 -13   4  -3    1.50    0.60
 -12   5   3   23.50    1.30
 -11   5   3    2.70    0.70
 -10   5   3    9.50    1.20
  -9   5   3   28.50    1.90
   8   5  -3    3.10    1.20
  -8   5   3    1.20    0.70
   7   5  -3  322.47   11.40
   7   5  -3  320.77   11.60
  -7   5   3  321.57   11.60
   6   5  -3   10.80    1.60
   6   5  -3   10.20    2.30
   6   5  -3   11.00    2.10
  -6   5   3    9.10    1.40
   5   5  -3  370.86   12.80
   5   5  -3  357.76   12.90
   5   5  -3  365.86   13.00
  -5   5   3  357.26   12.90
   4   5  -3    6.10    1.50
  -4   5   3    8.60    1.50
   4   5  -3    7.40    1.50
  -4   5   3    7.50    1.60
  -4   5   3    4.90    1.80
   4   5  -3    3.70    1.10
  -3   5   3   14.20    2.50
   3   5  -3   12.10    1.80
   3   5  -3   10.50    1.90
  -3   5   3   12.80    2.10
   3   5  -3   11.70    1.70
  -3   5   3   11.70    1.70
   2   5  -3   37.10    2.30
   2   5  -3   34.80    2.50
  -2   5   3   35.50    2.70
   2   5  -3   34.70    2.30
  -2   5   3   34.30    2.60
  -2   5   3   39.80    2.60
   1   5  -3    5.80    1.80
   1   5  -3    4.30    1.60
   1   5  -3    3.30    1.00
  -1   5   3    6.40    1.90
   1   5  -3    5.50    1.50
  -1   5   3    2.90    1.40
   0   5   3   81.49    3.90
   0   5  -3   78.49    4.20
   0   5  -3   76.89    3.60
   0   5  -3   85.79    3.90
   0   5   3   80.09    3.70
   0   5  -3   78.69    3.70
  -1   5  -3  544.45   18.50
  -1   5  -3  516.85   18.50
  -1   5  -3  533.35   18.50
  -1   5  -3  526.55   18.50
   1   5   3  539.25   18.50
   1   5   3  542.55   18.50
  -2  -5  -3  638.34   22.00
   2   5   3  647.24   22.00
   2   5   3  669.83   22.00
  -2   5  -3  638.04   21.90
  -2   5  -3  601.24   22.00
  -2   5  -3  640.54   21.90
  -2   5  -3  643.24   21.90
   3   5   3    7.30    2.40
  -3   5  -3    9.20    2.50
  -3   5  -3    7.40    1.50
  -3   5  -3    5.60    1.30
   3   5   3    4.60    1.10
  -3   5  -3    8.60    2.20
   4   5   3  387.16   13.70
  -4   5  -3  395.46   13.70
  -4   5  -3  408.96   13.60
   4   5   3  390.46   13.70
  -4   5  -3  390.56   13.80
  -4   5  -3  333.87   14.20
  -5   5  -3  162.98    6.60
   5   5   3  167.28    6.70
   5   5   3  172.78    6.70
  -5   5  -3  169.78    6.70
   6   5   3   66.99    3.50
   6   5   3   74.09    3.70
  -6   5  -3   69.19    3.60
  -6   5  -3   67.49    3.50
  -7   5  -3    4.60    1.40
   7   5   3    5.80    1.60
   7   5   3    2.60    1.40
  -7   5  -3    1.80    1.00
   8  -5   3   43.40    3.30
  -8   5  -3   49.50    2.60
  -8   5  -3   52.39    2.80
   8   5   3   46.70    2.70
  -9   5  -3   52.39    2.60
  -9   5  -3   48.70    2.50
   9   5   3   45.90    2.60
 -10   5  -3   22.40    1.60
 -10   5  -3   23.40    1.60
 -11   5  -3   12.70    1.40
 -11   5  -3   12.60    1.20
 -12   5  -3    5.50    1.10
 -11   6   3   37.20    1.70
 -10   6   3   11.70    1.10
  -9   6   3    8.00    1.30
  -8   6   3    3.60    1.00
   7   6  -3  317.97   11.40
  -7   6   3  323.67   11.80
   6   6  -3    3.50    1.10
   6   6  -3    4.00    1.20
   6   6  -3    4.10    1.10
  -6   6   3    3.20    0.90
   5   6  -3   70.79    3.30
  -5   6   3   72.99    3.40
   5   6  -3   65.29    3.50
   5   6  -3   70.29    3.40
  -4   6   3  723.73   25.70
   4   6  -3  774.72   25.80
  -4   6   3  764.32   25.80
   4   6  -3  764.22   25.80
   4   6  -3  754.42   26.10
  -4   6   3  766.42   25.70
   3   6  -3   22.90    2.20
   3   6  -3   22.00    1.90
  -3   6   3   25.20    2.50
  -3   6   3   24.20    2.10
   3   6  -3   22.90    2.00
  -3   6   3   24.90    2.10
  -2   6   3  815.12   27.20
  -2   6   3  788.12   27.30
  -2   6   3  799.22   27.20
   2   6  -3  819.32   27.30
   2   6  -3  790.12   27.40
   2   6  -3  797.82   27.30
   1   6  -3 1009.80   35.40
  -1   6   3 1040.20   35.00
   1   6  -3 1053.79   35.00
  -1   6   3 1053.49   34.90
   1   6  -3 1019.90   34.90
  -1   6   3 1041.90   34.90
   0   6  -3  226.08    8.30
   0   6   3  220.28    8.50
   0   6  -3  221.28    8.40
   0   6  -3  219.28    8.40
   0   6   3  217.58    8.30
  -1   6  -3  217.58    8.10
   1   6   3  208.48    8.30
  -1   6  -3  217.28    8.50
   1   6   3  211.38    8.30
  -1   6  -3  219.68    8.10
  -2   6  -3    5.90    1.30
  -2   6  -3    3.80    1.00
   2   6   3    3.80    1.10
   2   6   3    6.30    1.90
  -2   6  -3    2.40    1.20
   3   6   3   12.40    1.60
  -3   6  -3   15.70    1.70
  -3   6  -3   17.90    1.80
  -3   6  -3   15.20    2.20
   3   6   3   13.50    2.00
  -3   6  -3   11.70    2.40
  -4   6  -3   20.00    1.80
  -4   6  -3   18.00    1.70
   4   6   3   15.40    1.80
   4   6   3   20.20    2.10
  -4   6  -3   17.90    2.60
  -4   6  -3   24.60    2.60
  -5   6  -3   32.40    2.60
   5   6   3   35.50    2.50
   5   6   3   36.70    2.30
  -5   6  -3   35.80    2.30
   6   6   3    0.10    0.90
  -6   6  -3    1.30    0.80
  -6   6  -3    0.80    1.10
   7  -6   3   13.30    1.50
   7   6   3   16.10    1.90
  -7   6  -3   14.80    1.70
   7   6   3   13.60    1.50
  -7   6  -3   13.70    1.40
   8   6   3    1.90    0.80
  -8   6  -3    0.50    0.90
  -8   6  -3    1.10    0.60
  -9   6  -3   99.39    3.80
   9   6   3   89.39    3.70
  -9   6  -3  100.19    4.10
 -10   6  -3  106.39    3.90
  -9   7   3   49.50    2.10
  -8   7   3   50.59    2.30
  -7   7   3  328.47   11.40
   6   7  -3  405.86   13.70
   6   7  -3  391.56   13.60
  -6   7   3  391.76   13.70
   5   7  -3    9.20    1.60
   5   7  -3    7.90    1.50
   5   7  -3    9.40    1.30
  -5   7   3   11.70    1.40
  -4   7   3   91.09    3.90
  -4   7   3   95.59    3.90
   4   7  -3   88.89    3.80
  -4   7   3   93.09    4.20
   4   7  -3   88.19    3.80
   4   7  -3   92.89    4.00
   3   7  -3  214.48    8.00
  -3   7   3  191.48    7.40
  -3   7   3  191.98    7.50
   3   7  -3  204.48    7.40
   3   7  -3  200.18    7.50
  -3   7   3  196.98    7.40
   2   7  -3  280.67   10.00
  -2   7   3  246.48   10.90
  -2   7   3  265.37    9.80
   2   7  -3  281.07    9.90
   2   7  -3  298.77   10.10
   1   7  -3    3.50    1.20
  -1   7   3    1.70    0.90
  -1   7   3    2.70    1.00
   1   7  -3    1.70    0.90
   1   7  -3    1.20    0.90
   0   7  -3   30.70    2.00
   0   7   3   30.50    2.10
   0   7   3   31.30    2.70
   0   7  -3   33.80    2.50
   0   7  -3   29.70    2.00
  -1   7  -3    9.00    1.40
  -1   7  -3   10.00    1.30
   1   7   3   10.00    1.50
  -1   7  -3    8.70    1.80
   1   7   3   10.40    1.70
  -2   7  -3    0.80    0.90
   2   7   3    0.70    1.20
   2   7   3    1.20    1.30
  -2   7  -3    1.90    1.00
  -2   7  -3    0.20    1.00
  -3   7  -3  252.47    9.50
  -3   7  -3  260.57    9.30
   3   7   3  257.57    9.40
   3   7   3  261.17    9.50
  -3   7  -3  258.87    9.30
   4   7   3   75.09    3.40
  -4   7  -3   73.39    3.30
  -4   7  -3   71.19    3.70
   4   7   3   71.79    3.30
   5   7   3   53.99    2.60
   5   7   3   50.99    2.50
  -5   7  -3   51.19    2.50
   6  -7   3   57.59    2.50
   6   7   3   57.59    2.60
   6   7   3   57.19    2.70
  -6   7  -3   57.99    2.70
  -7   7  -3  167.78    6.10
   7   7   3  171.48    6.10
   7   7   3  165.88    6.10
  -8   7  -3   34.20    1.60
   8   7   3   31.20    1.70
   5   8  -3   14.50    1.20
   4   8  -3    1.90    0.60
   4   8  -3    1.30    0.60
  -3   8   3    3.70    1.10
  -3   8   3    2.30    0.90
   3   8  -3    4.40    0.80
   3   8  -3    2.00    0.60
   2   8  -3    3.10    0.80
  -2   8   3    0.70    0.80
   2   8  -3    1.50    0.60
  -2   8   3    0.50    0.70
   2   8  -3    1.40    0.60
  -1   8   3    1.90    0.70
   1   8  -3    2.10    0.70
  -1   8   3    2.30    0.70
   1   8  -3    1.70    0.60
   1   8  -3    1.30    0.80
   0   8  -3   38.10    1.90
   0   8  -3   38.60    2.10
   0   8   3   37.80    1.90
   0   8   3   37.60    2.00
   0   8  -3   38.60    1.90
  -1   8  -3    8.10    1.20
   1   8   3    6.20    1.00
  -1   8  -3    8.90    1.00
   1   8   3    7.50    1.20
   2   8   3   26.70    1.60
   2   8   3   27.50    1.70
  -2   8  -3   28.70    1.60
   3   8   3   13.80    1.20
  -3   8  -3   12.10    1.10
   3   8   3   11.90    1.20
   4   8   3   22.50    1.50
   4   8   3   20.30    1.40
  -5   8  -3   28.80    1.50
   5   8   3   29.20    1.50
   5   8   3   31.60    1.70
 -14   0   4  161.28    5.90
  14   0  -4  163.28    6.40
  13   0  -4   49.80    2.80
  13   0  -4   49.99    2.50
  12   0  -4   91.09    4.40
  12   0  -4   97.19    4.10
  11   0  -4  389.76   14.40
  11   0  -4  396.76   14.10
  11   0  -4  404.66   13.90
  10   0  -4  403.76   14.30
  10   0  -4  423.46   14.90
  10   0  -4  405.26   14.50
   9   0  -4   47.10    2.70
   9   0  -4   43.20    2.40
   9   0  -4   42.50    2.50
   8   0  -4   21.10    1.70
   8   0  -4   17.80    1.70
   8   0  -4   22.10    1.90
   7   0  -4    5.00    1.10
   7   0  -4    5.10    1.50
   7   0  -4    5.60    1.60
  -5   0   4 1070.19   36.00
   5   0  -4 1089.79   36.10
   4   0  -4 1561.44   51.69
   1   0  -4 5314.47  174.08
   1   0   4 4432.46  145.69
   2   0   4  149.29    5.90
  -2   0  -4  152.38    5.90
  -3   0  -4 2041.00   66.29
   3   0   4 1934.21   66.29
   4   0   4   27.70    1.80
   4   0   4   29.00    2.20
   5   0   4  871.91   30.50
   5   0   4  865.21   29.30
   6   0   4   90.89    3.80
   6   0   4   77.49    5.00
   7   0   4   13.40    1.60
   7   0   4   13.70    2.10
   8   0   4    5.10    1.50
   8   0   4    3.20    1.00
   9   0   4  245.38   10.20
   9   0   4  256.77    9.70
  11   0   4  830.92   28.70
  12   0   4    1.40    1.10
 -13   0  -4  137.09    5.20
  13   0   4  130.99    5.60
 -14   0  -4   54.29    2.50
  14  -1  -4   20.30    1.80
  14   1  -4   18.30    1.70
 -14   1   4   19.80    1.40
  14   1  -4   18.50    1.60
  13  -1  -4   65.89    3.40
  13  -1  -4   67.29    3.10
  13   1  -4   65.29    3.40
 -13   1   4   70.09    3.00
  13   1  -4   69.19    3.10
  12  -1  -4   41.60    2.70
  12  -1  -4   45.40    2.80
  12   1  -4   48.20    2.50
  12   1  -4   44.70    2.80
  11  -1  -4   89.89    4.50
  11  -1  -4   97.29    4.20
  11   1  -4   97.59    4.00
  11   1  -4   93.89    4.50
  11   1  -4   99.49    4.20
  10  -1  -4  364.76   13.20
  10  -1  -4  354.26   12.90
  10   1  -4  381.46   13.40
  10   1  -4  359.46   12.70
  10   1  -4  351.06   12.90
   9  -1  -4   75.99    3.50
   9  -1  -4   81.69    3.80
   9  -1  -4   76.19    3.40
   9   1  -4   73.19    3.70
   9   1  -4   76.09    3.50
   9   1  -4   70.79    3.30
   8  -1  -4   28.80    2.00
   8  -1  -4   27.20    2.00
   8  -1  -4   27.70    2.00
   8   1  -4   31.10    2.00
   8   1  -4   31.00    2.10
   8   1  -4   27.00    2.00
   7  -1  -4   27.10    1.80
   7  -1  -4   22.60    2.30
   7  -1  -4   25.40    1.80
   7   1  -4   24.90    1.80
   7   1  -4   23.40    1.90
   7   1  -4   23.10    1.70
  -6  -1   4  137.69    5.40
  -6  -1   4  146.49    5.70
   6  -1  -4  142.89    5.50
   6   1  -4  144.89    5.50
  -6   1   4  128.89    6.20
   5  -1  -4  330.47   11.90
   5  -1  -4  326.17   11.60
   5   1  -4  337.47   11.70
  -5   1   4  338.97   12.10
   4  -1  -4    5.90    1.00
   4  -1  -4    4.80    0.90
  -4   1   4    5.10    1.10
   3  -1  -4  660.93   22.10
  -3   1   4  647.54   22.10
   2  -1  -4  376.46   12.90
   1  -1  -4  503.05   17.60
  -1  -1   4  510.75   17.20
   1   1  -4  541.25   17.20
   0  -1  -4   92.59    3.80
   0  -1   4   91.89    3.60
   0  -1  -4   91.59    3.80
   0   1  -4   99.29    3.60
  -1  -1  -4  366.66   13.00
   1  -1   4  355.66   12.70
  -1   1  -4  377.56   12.80
  -2  -1  -4  518.25   17.60
   2  -1   4  477.55   17.40
  -2   1  -4  508.05   17.40
  -3  -1  -4 1036.00   35.30
   3  -1   4 1009.80   35.20
  -3   1  -4 1035.90   35.30
   3   1   4 1067.19   34.70
   4  -1   4   35.50    2.50
  -4  -1  -4   32.80    2.60
  -4   1  -4   34.00    2.70
   4   1   4   34.10    2.00
   4   1   4   35.60    2.60
   5  -1   4  138.09    5.70
   5  -1   4  150.98    6.80
   5   1   4  149.88    5.80
   5   1   4  150.18    7.00
   6  -1   4  101.49    4.30
   6   1   4   98.89    4.30
   7  -1   4    7.10    1.60
   7  -1   4    7.70    1.80
   7   1   4    5.30    1.30
   7   1   4    6.60    1.90
   8  -1   4  203.08    7.80
   8  -1   4  190.48    7.50
   8   1   4  200.98    7.90
   8   1   4  204.28    7.60
   9  -1   4  154.38    6.10
   9  -1   4  140.79    5.80
   9   1   4  132.79    5.70
   9   1   4  140.09    6.20
  10  -1   4  339.57   12.50
  10   1   4  330.77   12.60
  11  -1   4   46.30    3.00
  11   1   4   42.70    2.90
  12  -1   4   96.99    4.70
 -12   1  -4  102.39    4.20
  12   1   4   98.69    4.70
 -13   1  -4   18.00    1.50
  13   1   4   18.00    1.80
 -14   1  -4   60.09    2.60
 -15   2   4    6.90    1.00
  14  -2  -4  210.98    8.00
 -14   2   4  222.08    7.60
  14   2  -4  217.78    7.60
  14   2  -4  207.38    8.00
  13  -2  -4   73.49    4.20
  13   2  -4   78.29    3.90
 -13   2   4   81.99    3.30
  13   2  -4   79.99    3.40
  12  -2  -4    3.80    1.10
  12  -2  -4    2.20    0.90
  12   2  -4    1.70    0.80
  12   2  -4    0.20    0.80
 -12   2   4    3.80    1.20
  12   2  -4    2.40    1.00
  11  -2  -4   48.30    2.60
  11  -2  -4   43.90    2.70
  11   2  -4   44.50    2.30
  11   2  -4   41.50    2.80
  11   2  -4   43.30    2.50
  10  -2  -4 1200.68   40.30
  10  -2  -4 1240.58   40.60
  10   2  -4 1224.78   40.70
  10   2  -4 1185.98   40.20
  10   2  -4 1144.29   40.00
   9  -2  -4  408.86   14.30
   9  -2  -4  390.66   13.90
   9   2  -4  393.66   13.70
   9   2  -4  383.16   13.90
   9   2  -4  394.66   14.20
   8  -2  -4  103.19    4.40
   8  -2  -4  109.69    4.60
   8   2  -4   98.79    4.30
   8   2  -4   95.99    4.20
   8   2  -4  100.09    4.50
   7  -2  -4   39.20    2.20
   7  -2  -4   42.40    2.70
   7   2  -4   33.90    2.10
   7   2  -4   36.40    2.30
   7   2  -4   30.40    2.10
   6  -2  -4  242.38    9.00
   6  -2  -4  252.47   10.10
   6  -2  -4  251.37    9.20
   6   2  -4  256.97    9.10
   6   2  -4  248.08    9.10
   5  -2  -4   97.29    4.60
   5  -2  -4   94.09    3.90
  -5  -2   4   95.19    3.90
  -5  -2   4   99.19    4.00
  -5   2   4   84.39    5.10
   5   2  -4   90.19    3.90
   4  -2  -4   94.89    3.80
   4  -2  -4   88.59    4.60
  -4  -2   4   91.79    3.60
  -4  -2   4   92.39    3.60
  -4   2   4   89.89    4.70
   3  -2  -4   44.40    2.20
   3  -2  -4   44.10    2.50
  -3  -2   4   45.30    2.10
  -3  -2   4   46.40    2.00
  -3   2   4   42.80    2.80
   2  -2  -4    8.10    1.10
   2  -2  -4    9.80    1.30
  -2  -2   4    8.30    0.90
  -2   2   4    9.70    1.40
   1  -2  -4  222.58    8.50
   1  -2  -4  215.38    8.10
  -1  -2   4  239.88    8.20
   1   2  -4  233.18    8.20
   0  -2   4 2105.29   72.99
   0  -2  -4 2250.07   73.39
   0   2  -4 2264.17   73.09
  -1  -2  -4  320.97   12.10
   1  -2   4  342.37   11.90
  -1  -2  -4  330.97   12.20
   1   2   4  317.97   11.60
  -1   2  -4  342.87   12.00
   2  -2   4   34.20    2.30
  -2  -2  -4   34.20    2.50
  -2  -2  -4   36.70    2.40
  -2   2  -4   34.90    2.60
   2   2   4   35.10    2.00
  -3  -2  -4   51.79    3.40
   3  -2   4   54.89    3.10
   3   2   4   53.39    2.60
  -3   2  -4   52.29    3.50
   4  -2   4    6.00    1.70
   4   2   4    6.00    1.20
   5  -2   4  331.77   13.80
   5   2   4  364.06   12.50
   6  -2   4   27.00    2.30
   6   2   4   26.00    2.00
   6   2   4   29.70    2.30
   7  -2   4  385.96   13.40
   7  -2   4  376.56   13.60
   7   2   4  369.66   13.80
   7   2   4  383.46   13.40
   8  -2   4    7.20    1.80
   8  -2   4    1.80    1.40
   8   2   4    4.00    1.50
   8   2   4    7.30    1.90
   9  -2   4  555.54   19.60
   9  -2   4  564.64   20.00
   9   2   4  569.94   19.70
   9   2   4  590.44   20.40
  10   2   4  405.66   15.00
  10   2   4  452.15   15.80
  11   2   4   -0.20    0.90
 -11   2  -4    0.00    0.70
  12   2   4   20.80    2.00
 -12   2  -4   19.50    1.60
 -13   2  -4  320.17   10.90
  13   2   4  299.07   11.20
 -14   2  -4   43.00    1.90
 -14   3   4   54.09    2.40
  14   3  -4   54.39    2.40
 -14   3   4   58.39    2.30
  13  -3  -4    1.00    1.50
  13   3  -4    1.70    1.60
 -13   3   4    1.30    0.60
  13   3  -4   -0.40    0.60
  12  -3  -4  357.76   12.80
 -12   3   4  358.26   12.50
  12   3  -4  372.16   12.50
  12   3  -4  341.27   13.70
  11  -3  -4  406.86   15.10
  11   3  -4  445.36   14.90
  11   3  -4  430.26   15.20
 -11   3   4  435.36   14.80
  11   3  -4  410.06   15.30
  10  -3  -4  248.88    9.60
  10   3  -4  260.97    9.30
  10   3  -4  252.47    9.10
 -10   3   4  261.07    9.40
  10   3  -4  243.68    9.60
   9  -3  -4  554.44   18.90
   9  -3  -4  532.15   18.60
   9   3  -4  533.05   18.50
   9   3  -4  541.25   19.00
   9   3  -4  529.35   18.60
   8  -3  -4   33.40    2.70
   8  -3  -4   36.60    2.40
   8   3  -4   34.40    2.10
   8   3  -4   31.90    2.20
   8   3  -4   33.10    2.60
   7  -3  -4  386.46   13.20
   7  -3  -4  347.97   13.10
   7   3  -4  370.86   13.00
   7   3  -4  365.96   12.90
   7   3  -4  374.46   13.20
   6  -3  -4  104.09    4.40
   6   3  -4   99.89    4.20
   6   3  -4  101.49    4.30
   5  -3  -4  132.39    7.00
   5  -3  -4  139.39    5.50
   5   3  -4  136.99    5.40
   5   3  -4  136.59    5.30
   4  -3  -4  246.38    8.90
  -4  -3   4  244.68    9.50
   4  -3  -4  245.78   10.10
  -3  -3   4 1710.03   57.29
  -3  -3   4 1697.43   57.39
   3  -3  -4 1739.93   56.89
   3  -3  -4 1721.63   58.09
   2  -3  -4   26.20    1.70
   2  -3  -4   27.60    2.60
  -2  -3   4   28.10    2.20
  -1  -3   4  398.56   14.10
   1  -3  -4  399.36   14.60
   1  -3  -4  384.56   13.60
   1   3  -4  386.36   14.20
   0  -3   4  143.29    7.40
   0  -3  -4  140.99    6.40
   0   3  -4  141.69    6.30
  -1  -3  -4   44.00    3.30
   1  -3   4   46.10    3.00
  -1   3  -4   44.20    3.40
   2  -3   4  584.94   21.20
  -2  -3  -4  593.84   21.60
   2   3   4  595.74   20.30
  -3  -3  -4  127.39    6.60
   3  -3   4  118.19    6.10
   3   3   4  124.39    5.10
   4   3   4  353.46   11.90
   4   3   4  315.27   11.60
  -4   3  -4  311.47   11.70
   5   3   4   25.40    2.00
   5   3   4   25.90    3.00
  -5   3  -4   24.60    2.20
  -5   3  -4   24.70    2.30
   5   3   4   23.50    2.10
   6   3   4   46.90    2.70
  -6   3  -4   44.60    2.70
   6   3   4   49.80    2.90
  -6   3  -4   44.10    2.90
   7  -3   4  273.47    9.50
  -7   3  -4  258.67    9.50
   7   3   4  227.48   10.10
   7   3   4  260.87   10.00
  -7   3  -4  269.87    9.70
   8  -3   4  170.58    6.50
   8   3   4  177.98    7.20
  -8   3  -4  165.48    6.60
   8   3   4  170.48    6.70
  -8   3  -4  158.48    6.70
   9  -3   4   44.50    2.80
  -9   3  -4   42.30    2.70
  -9   3  -4   44.10    2.80
   9   3   4   45.20    3.00
   9   3   4   49.20    2.80
  10   3   4  466.55   17.80
  10   3   4  513.95   17.20
 -10   3  -4  508.55   17.40
 -11   3  -4  107.59    4.50
  11   3   4  102.09    4.80
 -12   3  -4  600.84   21.00
  12   3   4  634.24   21.50
 -13   3  -4   91.09    3.60
  13   3   4   90.39    4.70
 -13   4   4   19.70    1.50
  12   4  -4    1.60    0.80
 -12   4   4    2.80    0.90
  11   4  -4    1.40    0.80
 -11   4   4    0.20    1.20
 -11   4   4    0.90    0.60
  10  -4  -4  154.48    6.60
  10   4  -4  168.48    7.50
 -10   4   4  166.48    6.30
  10   4  -4  162.88    6.10
   9  -4  -4  123.59    5.50
   9   4  -4  132.59    5.20
  -9   4   4  130.19    5.20
   9   4  -4  128.99    5.10
   8  -4  -4  465.05   15.50
   8   4  -4  424.86   15.20
   8   4  -4  418.16   15.10
  -8   4   4  431.06   15.20
   7  -4  -4   62.09    3.30
   7   4  -4   62.09    3.10
   7   4  -4   61.39    3.00
  -7   4   4   56.59    2.90
   7   4  -4   56.29    3.80
   6   4  -4    1.60    0.80
   6   4  -4    4.00    1.00
  -6   4   4    3.50    1.30
   6   4  -4    4.00    1.50
   5  -4  -4    4.80    1.40
   5   4  -4   -0.90    2.50
   5   4  -4    7.60    1.50
   5   4  -4    6.80    1.50
   5   4  -4    6.70    1.80
  -5   4   4    5.10    1.40
   4  -4  -4   18.00    1.70
   4   4  -4   16.20    2.00
  -4   4   4   16.20    1.80
  -4   4   4   13.50    2.40
   4   4  -4   15.90    1.70
   4   4  -4   17.80    2.30
   4   4  -4   16.20    2.40
   3  -4  -4  265.37    9.20
   3   4  -4  250.87    9.20
   3   4  -4  261.67    9.10
  -3   4   4  238.88    9.30
   3   4  -4  251.07    9.30
  -3   4   4  245.68    9.10
   3   4  -4  246.08    9.20
   2  -4  -4  229.08    8.40
  -2   4   4  222.28    8.50
   2   4  -4  227.38    8.40
   2   4  -4  227.08    8.60
   2   4  -4  240.18    8.40
   2   4  -4  227.88    8.50
   1  -4  -4    3.10    1.00
  -1  -4   4    2.90    2.00
   1   4  -4    2.00    1.00
  -1   4   4    0.60    1.40
   1   4  -4    2.80    1.20
   1   4  -4    2.20    1.30
  -1   4   4    2.30    1.40
   0  -4  -4  254.47    9.20
   0  -4   4  254.07   10.70
   0   4  -4  248.78    9.30
   0   4  -4  261.47    9.20
   0   4   4  250.07    9.20
   0   4  -4  259.17    9.20
   0   4   4  250.77    9.30
   0   4  -4  244.48    9.30
   1  -4   4    6.30    2.30
  -1   4  -4    4.70    1.40
  -2   4  -4  369.16   13.70
   2   4   4  390.86   13.70
  -2   4  -4  386.76   13.60
  -2   4  -4  388.56   13.70
   2   4   4  395.56   13.70
  -2   4  -4  397.96   13.60
   3   4   4  106.59    4.70
  -3   4  -4  106.29    4.70
  -3   4  -4  108.09    4.60
  -3   4  -4  107.69    5.00
   3   4   4  109.69    4.60
  -3   4  -4  109.89    4.50
  -4   4  -4   62.69    4.30
   4   4   4   71.99    3.50
   4   4   4   67.29    3.70
  -4   4  -4   75.49    3.50
  -4   4  -4   73.29    3.60
  -4   4  -4   73.79    3.40
   4   4   4   71.19    3.60
  -5   4  -4   66.59    3.50
   5   4   4   70.89    3.80
   5   4   4   68.19    3.40
   5   4   4   73.69    3.70
  -5   4  -4   64.99    3.30
   6   4   4   15.60    1.80
  -6   4  -4   15.30    1.80
  -6   4  -4   15.90    1.90
   6   4   4   19.90    2.60
   6   4   4   14.30    1.90
   7  -4   4    2.30    1.00
  -7   4  -4    1.90    1.00
  -7   4  -4    5.40    1.60
   7   4   4    4.70    1.50
   7   4   4    4.30    1.60
   8  -4   4  278.37    9.80
   8   4   4  265.67    9.90
   8   4   4  244.08   10.30
  -8   4  -4  278.67    9.80
  -8   4  -4  276.87   10.00
  -9   4  -4  266.37    9.70
   9   4   4  235.48    9.90
  -9   4  -4  272.87    9.40
   9   4   4  262.27    9.50
 -10   4  -4   39.10    2.40
  10   4   4   40.40    2.40
 -10   4  -4   42.40    2.40
  10   4   4   40.30    2.70
  11   4   4    6.70    1.50
 -11   4  -4    5.20    1.10
 -12   4  -4   14.80    1.30
 -12   5   4   71.29    2.90
 -11   5   4  545.75   18.60
 -10   5   4    9.90    1.10
   9   5  -4   23.40    1.90
   9   5  -4   18.80    2.10
  -9   5   4   23.40    1.90
   8   5  -4    8.20    1.90
  -8   5   4    9.70    1.40
   8   5  -4    7.10    1.50
   7   5  -4  236.58    8.50
   7   5  -4  227.98    8.70
  -7   5   4  241.78    8.70
   7   5  -4  227.98    8.60
   6   5  -4  462.25   15.90
   6   5  -4  461.75   16.10
  -6   5   4  463.35   16.10
   6   5  -4  449.76   16.00
   5   5  -4 1208.28   40.60
   5   5  -4 1240.68   40.60
  -5   5   4 1213.58   40.70
   5   5  -4 1223.78   40.60
   5   5  -4 1175.38   40.70
  -4   5   4   40.90    3.70
   4   5  -4   51.99    3.10
  -4   5   4   54.39    2.90
   4   5  -4   52.49    3.00
   4   5  -4   53.39    2.90
   4   5  -4   52.59    2.70
   3   5  -4  268.17    9.70
   3   5  -4  260.27    9.60
  -3   5   4  251.47    9.50
  -3   5   4  250.57    9.60
  -3   5   4  258.37    9.50
   3   5  -4  268.37    9.50
   2  -5  -4  863.91   27.90
  -2   5   4  837.52   27.60
  -2   5   4  819.32   27.50
   2   5  -4  832.42   27.60
   2   5  -4  864.51   27.70
   2   5  -4  694.03   28.80
   2   5  -4  792.12   27.60
  -2   5   4  798.82   27.60
   1  -5  -4   54.19    3.20
   1   5  -4   61.39    3.20
   1   5  -4   56.69    2.90
   1   5  -4   57.99    2.90
   1   5  -4   53.19    3.20
  -1   5   4   53.89    3.00
  -1   5   4   54.79    3.20
   0  -5  -4   45.40    2.90
   0   5  -4   55.59    2.80
   0   5  -4   48.90    3.10
   0   5  -4   50.89    3.00
   0   5   4   48.70    3.00
   0   5  -4   49.00    2.70
   0   5   4   49.00    2.80
  -1  -5  -4 1283.77   42.10
  -1   5  -4 1239.08   42.00
  -1   5  -4 1272.07   42.00
   1   5   4 1257.67   42.00
  -1   5  -4 1215.18   42.00
  -1   5  -4 1239.28   42.00
   1   5   4 1264.97   42.30
  -2  -5  -4  448.06   15.40
   2   5   4  433.16   15.30
   2   5   4  444.36   15.30
  -2   5  -4  425.36   15.30
  -2   5  -4  444.26   15.20
  -2   5  -4  411.16   15.30
  -2   5  -4  428.46   15.20
  -3   5  -4  216.98    8.30
  -3   5  -4  205.28    9.00
   3   5   4  231.08    8.40
   3   5   4  221.68    8.40
  -3   5  -4  221.88    8.20
  -3   5  -4  222.68    8.30
  -4   5  -4  225.38    8.50
  -4   5  -4  224.98    8.60
   4   5   4  230.28    8.60
  -4   5  -4  221.78    8.60
   4   5   4  229.98    8.60
  -5   5  -4  151.38    6.10
  -5   5  -4  150.38    6.20
   5   5   4  153.58    6.20
   5   5   4  155.98    6.20
  -6   5  -4   68.19    3.30
   6   5   4   71.19    3.70
  -6   5  -4   67.99    3.50
   6   5   4   65.09    3.40
   7  -5   4   42.60    2.40
  -7   5  -4   40.70    2.40
   7   5   4   40.70    3.00
   7   5   4   42.00    2.50
  -7   5  -4   36.60    2.50
   8  -5   4   72.49    3.40
   8   5   4   79.79    3.70
   9   5   4   17.10    1.60
  -9   5  -4   16.90    1.60
  -9   5  -4   17.30    1.50
 -10   5  -4   73.99    3.20
 -10   5  -4   73.99    3.10
  10   5   4   73.39    3.30
 -11   5  -4  331.37   11.40
 -11   6   4    1.10    0.50
 -10   6   4  183.88    6.60
  -9   6   4  171.78    6.40
  -8   6   4  173.78    6.50
   7   6  -4    2.20    0.80
   7   6  -4    4.80    1.60
  -7   6   4    4.30    1.30
   6   6  -4   74.59    3.50
  -6   6   4   73.09    3.30
   6   6  -4   66.99    3.40
   5   6  -4    0.50    0.80
  -5   6   4    1.90    0.90
   5   6  -4   -0.60    1.00
   5   6  -4   -0.20    1.00
  -4   6   4  464.55   16.60
   4   6  -4  481.75   16.80
   4   6  -4  481.05   16.70
  -4   6   4  463.15   16.70
   4   6  -4  502.75   16.70
  -4   6   4  484.65   16.70
   3   6  -4    2.40    0.80
   3   6  -4    6.70    1.50
  -3   6   4    0.40    1.20
  -3   6   4    2.90    1.20
   3   6  -4    5.40    1.80
  -3   6   4    4.60    1.30
  -2   6   4  153.68    6.00
   2   6  -4  154.68    6.60
  -2   6   4  149.39    6.20
   2   6  -4  144.79    6.00
   2   6  -4  153.28    6.00
   1   6  -4  144.69    5.70
   1   6  -4  135.69    5.80
  -1   6   4  135.39    5.70
   1   6  -4  138.59    5.60
  -1   6   4  138.79    5.70
   0   6   4  441.86   15.90
   0   6   4  461.35   15.80
   0   6  -4  429.76   16.30
   0   6  -4  448.26   15.80
   0   6  -4  464.55   15.80
  -1   6  -4  254.77    9.50
  -1   6  -4  253.57    9.50
  -1   6  -4  255.77    9.50
   1   6   4  254.57    9.60
   1   6   4  258.97    9.60
  -1   6  -4  266.17    9.60
   2   6   4    0.50    0.90
   2   6   4    1.10    1.00
  -2   6  -4   -0.70    1.10
  -2   6  -4    1.50    0.90
  -2   6  -4    2.60    1.30
  -2   6  -4    0.60    0.80
  -3   6  -4   27.30    2.40
   3   6   4   24.40    2.00
   3   6   4   21.70    2.40
  -3   6  -4   23.40    2.30
  -3   6  -4   21.00    1.80
  -4   6  -4  154.88    6.20
   4   6   4  158.58    6.30
  -4   6  -4  154.38    6.30
   4   6   4  161.68    6.40
  -4   6  -4  154.68    6.30
   5   6   4   -0.60    0.80
   5   6   4   -0.30    1.00
  -5   6  -4    0.10    0.70
  -5   6  -4    2.00    1.10
   6   6   4   22.90    2.10
  -6   6  -4   22.30    1.90
   6   6   4   25.20    1.80
  -6   6  -4   26.70    2.10
   7  -6   4  132.29    5.10
   7   6   4  138.29    5.30
   7   6   4  132.29    5.30
  -7   6  -4  131.59    5.20
  -7   6  -4  135.89    5.30
   8  -6   4   14.70    1.50
   8   6   4   18.60    1.40
  -8   6  -4   17.90    1.30
  -8   6  -4   16.70    1.60
  -9   6  -4  221.88    7.70
  -9   6  -4  221.08    7.70
   9   6   4  205.58    7.60
  -9   7   4    2.90    0.90
  -8   7   4   53.09    2.30
  -7   7   4  152.08    5.80
   7   7  -4  165.78    5.80
  -6   7   4   31.20    1.80
   6   7  -4   24.30    2.00
   6   7  -4   27.20    1.80
   5   7  -4    2.60    0.80
  -5   7   4    1.30    0.90
   5   7  -4    2.40    0.80
   5   7  -4    1.70    0.80
   4   7  -4  100.69    4.00
   4   7  -4  103.19    4.30
  -4   7   4   98.89    4.10
   4   7  -4   96.29    4.00
  -4   7   4   94.99    4.30
   3   7  -4    9.90    1.30
   3   7  -4   12.30    1.30
   3   7  -4   11.40    1.60
  -3   7   4   10.00    1.80
  -3   7   4    9.30    1.60
   2   7  -4   40.20    2.50
   2   7  -4   42.60    2.20
  -2   7   4   40.90    2.30
  -2   7   4   39.20    2.50
   2   7  -4   41.90    2.30
   1   7  -4   35.50    2.10
  -1   7   4   35.00    2.10
   1   7  -4   31.20    2.40
  -1   7   4   35.10    2.60
   0   7  -4   48.20    2.60
   0   7   4   42.80    2.60
  -1   7  -4    3.00    1.20
   1   7   4    2.60    0.90
   1   7   4    3.00    1.10
  -1   7  -4    2.60    0.80
  -1   7  -4    4.50    1.50
   2   7   4   -0.20    0.80
  -2   7  -4   -0.40    0.80
  -2   7  -4    0.20    0.70
   2   7   4    0.20    0.80
  -2   7  -4    1.00    0.70
   3   7   4   49.50    2.60
  -3   7  -4   49.80    2.50
   3   7   4   52.09    2.70
  -3   7  -4   52.19    2.70
   4   7   4  109.29    4.60
   4   7   4  118.29    4.70
  -4   7  -4  113.49    4.60
   5   7   4    1.20    0.70
  -5   7  -4    0.10    0.60
   5   7   4   -0.40    0.70
   6  -7   4    1.10    0.70
   6   7   4    0.00    0.60
  -6   7  -4    0.60    0.60
   6   7   4    0.30    0.80
   7  -7   4   55.69    2.60
  -7   7  -4   60.49    2.50
   7   7   4   63.39    2.70
  -8   7  -4    6.60    0.90
   5   8  -4   42.10    1.90
   4   8  -4  143.99    5.50
  -3   8   4   46.10    2.90
   3   8  -4   55.59    2.60
   3   8  -4   50.69    2.20
   2   8  -4    0.90    0.70
   2   8  -4    1.60    0.60
  -2   8   4    1.90    0.80
  -1   8   4   99.09    4.00
   1   8  -4  103.89    4.10
  -1   8   4  102.49    3.90
   1   8  -4   99.29    3.90
   0   8  -4  475.35   16.00
   0   8   4  466.15   15.80
   0   8  -4  466.95   15.80
   0   8   4  446.76   15.70
   1   8   4   55.59    2.50
   1   8   4   55.59    2.60
  -1   8  -4   56.59    2.40
  -1   8  -4   51.59    2.40
   2   8   4   31.50    1.90
  -2   8  -4   31.70    1.60
   2   8   4   30.70    1.60
  -2   8  -4   32.70    1.80
   3   8   4   93.29    3.60
   3   8   4   92.69    3.70
  -3   8  -4   96.59    3.70
   4  -8   4   56.99    2.30
   4   8   4   57.59    2.30
   4   8   4   55.49    2.40
  -4   8  -4   52.09    2.30
  -5   8  -4    2.40    0.70
   5   8   4    1.50    0.50
  14   0  -5    0.70    0.60
 -14   0   5    0.40    0.70
  14   0  -5    0.00    0.90
  13   0  -5    1.30    0.80
  13   0  -5   -0.30    0.80
  12   0  -5    0.10    0.80
  12   0  -5    0.00    0.70
  11   0  -5    2.30    1.00
  11   0  -5    1.00    0.80
  11   0  -5   -0.10    0.60
  10   0  -5    0.40    0.60
  10   0  -5    0.20    0.70
  10   0  -5    1.90    0.90
   9   0  -5    0.20    0.90
   9   0  -5    0.60    0.80
   9   0  -5    2.00    1.00
   8   0  -5    0.60    0.70
   8   0  -5    1.20    0.80
   8   0  -5    0.40    0.70
   7   0  -5    1.10    0.80
   7   0  -5    0.70    0.60
   7   0  -5    1.50    0.90
   6   0  -5    0.50    0.60
   5   0  -5    1.10    0.60
   4   0  -5    4.60    1.10
   3   0  -5    0.10    0.60
   1   0  -5    1.40    0.40
   1   0  -5    2.10    0.60
   0   0  -5    0.40    0.30
  -1   0  -5    0.40    0.40
   1   0   5    0.30    0.40
   2   0   5    0.50    0.50
  -2   0  -5    0.50    0.50
   3   0   5    3.40    1.10
   3   0   5    2.00    0.80
   4   0   5    0.80    0.80
   4   0   5    0.80    0.80
   5   0   5    0.30    1.20
   5   0   5    2.20    0.80
   6   0   5    2.90    1.20
   6   0   5    1.80    0.90
   7   0   5   -0.30    0.90
   7   0   5    0.20    1.10
   8   0   5    1.50    0.90
   8   0   5    3.00    1.30
   9   0   5    1.60    1.10
   9   0   5    1.90    1.20
  10   0   5    0.20    1.10
  10   0   5    0.90    1.30
  11   0   5    1.00    1.10
 -11   0  -5    5.60    1.60
 -12   0  -5   -0.20    0.90
  12   0   5    1.40    1.20
 -13   0  -5    0.00    1.00
  13   0   5    0.00    1.30
  14  -1  -5  219.48    8.10
 -14   1   5  222.68    7.70
  14   1  -5  211.78    7.70
  14   1  -5  216.08    8.10
  13  -1  -5   67.29    3.00
  13  -1  -5   66.69    3.30
  13   1  -5   66.39    3.00
  13   1  -5   68.59    3.40
  12  -1  -5  438.86   14.50
  12  -1  -5  388.36   14.80
  12   1  -5  381.96   14.80
  12   1  -5  421.56   14.50
  12   1  -5  425.66   14.30
  11  -1  -5  852.11   30.30
  11  -1  -5  938.31   30.20
  11   1  -5  898.81   29.80
  11   1  -5  881.21   29.90
  11   1  -5  846.32   30.30
  10  -1  -5  497.05   17.70
  10  -1  -5  495.85   17.30
  10   1  -5  492.05   17.30
  10   1  -5  515.35   17.80
  10   1  -5  489.45   17.20
   9  -1  -5  176.98    7.10
   9  -1  -5  178.18    6.70
   9  -1  -5  166.18    7.60
   9   1  -5  183.18    7.10
   9   1  -5  181.38    6.70
   9   1  -5  176.08    6.80
   8  -1  -5 1202.88   40.30
   8  -1  -5 1191.88   40.40
   8  -1  -5 1244.78   40.70
   8   1  -5 1197.98   40.60
   8   1  -5 1198.08   40.40
   8   1  -5 1203.98   40.30
   7  -1  -5  380.26   13.20
   7  -1  -5  357.26   13.00
   7  -1  -5  361.26   12.90
   7   1  -5  370.46   13.00
   7   1  -5  388.26   13.30
   6  -1  -5  543.65   19.40
   6   1  -5  578.44   19.30
   5  -1  -5   62.59    2.80
   5   1  -5   59.19    2.80
  -5   1   5   57.09    3.10
   4  -1  -5   15.70    1.30
  -4   1   5   12.10    1.30
   4   1  -5   11.10    1.40
   3  -1  -5 1440.76   47.80
   2  -1  -5   29.40    1.60
   2  -1  -5   25.10    1.60
   2  -1  -5   26.50    1.50
   1  -1  -5  179.78    7.70
   1  -1  -5  212.58    7.40
   1  -1  -5  222.28    7.50
   0  -1   5 1178.48   39.40
   0  -1  -5 1167.48   39.60
   0   1  -5 1204.58   39.30
  -1  -1  -5  516.45   17.80
   1  -1   5  486.15   17.50
  -1   1  -5  526.95   17.60
  -2  -1  -5  898.21   31.10
   2  -1   5  875.31   30.90
   2   1   5  920.51   30.50
  -2   1  -5  942.91   31.00
   3  -1   5  296.47   11.30
  -3  -1  -5  300.07   11.40
  -3   1  -5  296.17   11.30
   3   1   5  301.17   10.60
   4  -1   5  227.98    9.20
   4  -1   5  210.38    8.10
   4   1   5  225.68    8.20
   5  -1   5 1006.20   35.70
   5  -1   5 1001.80   34.10
   5   1   5 1037.80   34.30
   6  -1   5  964.70   32.80
   6  -1   5  985.80   32.60
   6   1   5  971.00   32.60
   6   1   5  957.60   32.90
   7  -1   5  112.79    5.00
   7  -1   5  113.49    4.90
   7   1   5  118.09    5.20
   7   1   5  120.49    4.90
   8  -1   5   44.50    2.60
   8  -1   5   42.70    2.80
   8   1   5   43.00    2.80
   8   1   5   40.40    2.70
   9  -1   5    3.30    1.40
   9  -1   5    6.20    1.40
   9   1   5    5.90    1.80
   9   1   5    5.90    1.90
  10  -1   5   24.40    2.50
  10  -1   5   27.10    2.60
  10   1   5   26.30    2.30
  10   1   5   24.80    2.40
 -10   1  -5   26.30    2.10
  11  -1   5  298.37   11.70
 -11  -1  -5  337.57   11.60
 -11   1  -5  327.77   11.40
  11   1   5  298.57   12.60
  12  -1   5   15.10    2.60
  12   1   5   13.20    1.80
 -12   1  -5   12.90    1.40
 -13   1  -5    7.30    1.20
  13   1   5    6.60    1.60
  14  -2  -5   53.79    3.70
 -14   2   5   49.70    2.20
  14   2  -5   49.60    2.20
  13  -2  -5   44.90    2.50
  13   2  -5   46.10    2.70
 -13   2   5   45.10    2.20
  13   2  -5   45.70    2.20
  12  -2  -5  142.59    6.10
  12  -2  -5  156.38    5.80
  12   2  -5  143.19    6.10
  12   2  -5  146.49    5.60
  12   2  -5  155.78    5.80
 -12   2   5  145.49    5.70
  11  -2  -5  129.59    5.70
  11  -2  -5  137.79    5.50
  11   2  -5  135.99    5.40
  11   2  -5  137.19    5.90
  11   2  -5  135.49    5.30
  10  -2  -5    4.80    1.50
  10  -2  -5    2.40    0.90
  10   2  -5    4.50    1.60
  10   2  -5    5.50    1.30
  10   2  -5    2.40    0.80
   9  -2  -5  170.78    6.90
   9  -2  -5  163.68    6.50
   9   2  -5  173.48    6.90
   9   2  -5  169.38    6.60
   9   2  -5  168.78    6.40
   8  -2  -5    1.70    1.00
   8  -2  -5    0.10    1.10
   8   2  -5    3.50    1.10
   8   2  -5    1.00    0.70
   7  -2  -5  456.65   15.70
   7  -2  -5  400.46   15.40
   7   2  -5  462.85   15.60
   7   2  -5  454.35   15.30
   7   2  -5  441.86   15.40
   6  -2  -5   40.70    2.40
   6  -2  -5   48.10    2.40
   6   2  -5   39.50    2.50
   6   2  -5   40.20    2.30
   6   2  -5   41.20    2.40
   5  -2  -5  128.69    5.00
   5  -2  -5  120.69    5.70
   5   2  -5  128.69    5.00
   4  -2  -5    3.30    1.00
   4   2  -5    2.40    1.20
   3  -2  -5  584.44   19.90
   3  -2  -5  588.24   20.40
   2  -2  -5  203.18    7.60
   2  -2  -5  221.78    8.20
   1  -2  -5   88.99    4.10
   1  -2  -5   90.39    3.70
  -1  -2   5   95.99    3.70
   0  -2  -5  125.89    5.60
   0  -2   5  129.49    5.20
   0   2  -5  133.99    5.30
  -1  -2  -5  547.25   19.80
   1  -2   5  563.24   19.40
  -1  -2  -5  568.44   19.80
  -1   2  -5  549.95   19.50
   2  -2   5   66.99    3.50
  -2  -2  -5   60.29    3.80
  -2  -2  -5   65.89    3.70
   2   2   5   66.09    3.00
  -2   2  -5   67.79    4.00
   3  -2   5   66.49    3.90
  -3  -2  -5   73.49    4.30
  -3   2  -5   68.59    4.60
   3   2   5   71.39    3.20
   4  -2   5 2039.90   66.59
   4   2   5 1886.61   66.09
   5  -2   5  371.06   13.30
  -5   2  -5  375.26   13.40
   5   2   5  381.26   13.40
   5   2   5  395.16   13.70
   6  -2   5  764.92   25.30
   6   2   5  737.83   25.30
  -6   2  -5  726.73   25.30
   6   2   5  744.73   25.70
   7  -2   5  646.04   22.10
   7   2   5  663.63   22.70
  -7   2  -5  606.64   22.20
   7   2   5  670.33   22.20
   8  -2   5   15.60    1.80
   8   2   5   19.30    2.00
  -8   2  -5   15.90    1.90
   8   2   5   16.00    2.00
   9  -2   5  809.92   27.10
  -9   2  -5  790.82   27.30
   9   2   5  770.22   27.80
   9   2   5  824.82   27.20
 -10   2  -5   19.50    1.80
  10   2   5   20.10    2.10
  10   2   5   20.80    2.20
 -11   2  -5   10.50    1.60
  11   2   5    6.30    1.60
 -12   2  -5  101.39    4.20
  12   2   5  103.39    5.10
  13   2   5   24.40    1.90
 -13   2  -5   18.50    1.40
 -14   3   5    7.30    0.90
  14   3  -5    6.60    1.10
  13  -3  -5   12.90    2.10
 -13   3   5   18.40    1.20
  13   3  -5   19.80    1.30
  12  -3  -5    9.50    2.50
  12   3  -5   11.50    1.20
 -12   3   5    8.80    1.10
  12   3  -5    9.90    1.30
  12   3  -5   12.70    2.10
  11  -3  -5   65.89    3.40
  11   3  -5   64.79    2.90
 -11   3   5   70.39    3.10
  11   3  -5   66.09    3.20
  11   3  -5   60.09    3.50
  10  -3  -5   -0.70    1.00
  10  -3  -5    1.20    1.00
  10   3  -5   -0.20    0.80
  10   3  -5    1.60    0.80
  10   3  -5    2.20    1.30
 -10   3   5   -0.10    0.70
   9  -3  -5  155.98    7.20
   9  -3  -5  150.28    6.00
   9   3  -5  139.09    5.70
   9   3  -5  140.69    5.80
   8  -3  -5   11.50    1.70
   8  -3  -5   18.20    3.30
   8   3  -5   11.00    2.20
   8   3  -5   10.30    1.40
   8   3  -5   11.60    1.60
   7  -3  -5  318.57   11.20
   7   3  -5  296.27   10.90
   7   3  -5  296.97   10.80
   6  -3  -5   80.99    3.60
   6   3  -5   69.79    4.00
   6   3  -5   74.49    3.50
   6   3  -5   78.69    3.40
   5  -3  -5  330.17   11.20
   5  -3  -5  324.27   14.20
   5   3  -5  303.27   11.00
   5   3  -5  301.07   10.90
   5   3  -5  286.67   11.20
   4  -3  -5   98.59    5.70
   4  -3  -5  105.99    4.30
   4   3  -5   99.99    4.40
   4   3  -5  109.19    5.10
   4   3  -5   99.59    4.20
   3  -3  -5   30.50    1.90
   3  -3  -5   27.50    3.40
   2  -3  -5  230.08    8.40
   2  -3  -5  230.68    9.50
  -2  -3   5  229.08    8.70
  -1  -3   5  231.98    9.10
   1  -3  -5  243.38    8.70
   1  -3  -5  242.18    9.80
   0  -3   5    0.80    1.30
   0  -3  -5    1.20    1.20
   0   3  -5   -1.10    1.80
   1  -3   5   23.00    2.70
  -1  -3  -5   24.90    3.00
  -1   3  -5   20.50    3.30
  -2  -3  -5  723.23   26.20
   2  -3   5  719.93   25.70
   3  -3   5  158.48    7.60
  -3   3  -5  154.48    6.20
   3   3   5  162.38    6.20
   3   3   5  149.99    6.10
   3   3   5  152.98    6.10
   4   3   5    4.70    1.10
  -4   3  -5    5.70    1.70
  -4   3  -5    6.80    2.10
   4   3   5    4.10    1.30
   4   3   5    2.10    1.20
  -5   3  -5   40.50    2.60
   5   3   5   40.50    2.50
  -5   3  -5   38.20    2.80
   5   3   5   40.50    2.50
   6  -3   5  168.98    6.30
   6   3   5  146.99    6.60
  -6   3  -5  169.98    6.50
   6   3   5  162.18    6.90
  -6   3  -5  158.48    6.40
   6   3   5  165.88    6.40
   7  -3   5  180.88    6.90
  -7   3  -5  180.38    7.10
  -7   3  -5  175.88    7.40
   7   3   5  181.28    7.50
   7   3   5  184.38    7.10
   8  -3   5    1.50    1.00
  -8   3  -5    1.50    0.90
   8   3   5    2.30    1.60
  -8   3  -5    2.30    1.50
   8   3   5    1.80    1.10
   9  -3   5   23.10    2.00
  -9   3  -5   22.90    2.00
   9   3   5   23.90    2.10
   9   3   5   21.70    2.20
 -10   3  -5  131.69    5.40
  10   3   5  124.89    5.70
  10   3   5  130.09    5.20
 -11   3  -5    4.40    1.10
  11   3   5    2.00    1.00
  12   3   5   11.70    1.60
 -12   3  -5   13.20    1.20
 -13   3  -5    0.70    0.50
 -13   4   5   74.39    2.90
  12   4  -5  232.78    8.30
 -12   4   5  237.98    8.50
  11  -4  -5   23.30    2.60
  11   4  -5   25.70    1.70
 -11   4   5   27.40    1.80
  11   4  -5   22.70    1.70
  10  -4  -5  498.95   18.60
 -10   4   5  576.04   18.70
  10   4  -5  526.45   18.30
  10   4  -5  545.25   18.40
   9  -4  -5  120.29    5.30
   9   4  -5  129.39    5.10
  -9   4   5  124.49    5.10
   9   4  -5  126.99    5.00
   8  -4  -5  589.94   20.40
  -8   4   5  594.54   20.20
   8   4  -5  579.84   20.20
   8   4  -5  581.04   20.10
   7  -4  -5   14.10    1.80
   7   4  -5   11.80    1.70
   7   4  -5   16.10    2.50
   7   4  -5   12.30    1.60
  -7   4   5   14.30    1.60
   6  -4  -5  589.14   19.50
   6   4  -5  485.05   19.80
   6   4  -5  579.84   19.30
  -6   4   5  571.64   19.20
   6   4  -5  558.84   19.10
   5  -4  -5   99.39    4.30
   5   4  -5   94.39    4.20
  -5   4   5   94.79    4.10
   5   4  -5   98.59    4.10
   5   4  -5   94.89    4.50
   4  -4  -5   20.00    1.80
  -4   4   5   14.90    2.00
   4   4  -5   15.50    2.40
   4   4  -5   22.00    2.40
   4   4  -5   15.80    1.90
  -4   4   5   15.40    2.90
   4   4  -5   15.70    1.60
   3  -4  -5  262.67    9.40
   3   4  -5  244.28    9.30
   3   4  -5  263.87    9.30
  -3   4   5  249.38    9.20
   3   4  -5  264.87    9.30
  -3   4   5  234.48    9.40
   3   4  -5  261.37    9.40
   2  -4  -5   58.39    2.90
   2   4  -5   59.79    3.10
   2   4  -5   54.99    3.00
  -2   4   5   56.39    3.40
  -2   4   5   51.49    3.40
   2   4  -5   56.39    3.30
   2   4  -5   54.79    2.90
   1  -4  -5  359.46   12.50
   1   4  -5  347.67   12.50
   1   4  -5  341.47   12.40
  -1   4   5  343.57   12.50
   1   4  -5  338.87   12.50
  -1   4   5  365.96   12.50
   1   4  -5  363.86   12.40
   0  -4  -5  490.15   16.50
   0   4  -5  492.05   16.40
   0   4  -5  458.95   16.50
   0   4  -5  471.85   16.40
   0   4   5  455.05   16.50
   0   4  -5  472.85   16.50
   0   4   5  474.65   16.50
   1   4   5  120.19    4.90
  -1   4  -5  122.29    4.90
   1   4   5  111.99    5.00
  -1   4  -5  117.19    5.00
  -1   4  -5  121.29    5.10
  -1   4  -5  119.09    4.90
  -2   4  -5    1.00    1.30
   2   4   5    0.30    1.00
  -2   4  -5   -0.60    0.80
   2   4   5    2.20    1.10
  -2   4  -5    1.30    0.90
  -2   4  -5    0.10    0.90
  -3   4  -5  559.64   19.40
  -3   4  -5  558.54   19.30
   3   4   5  561.14   19.40
  -3   4  -5  542.95   19.30
  -3   4  -5  574.74   19.20
   3   4   5  562.74   19.40
   4   4   5  266.77    9.70
  -4   4  -5  259.27    9.70
  -4   4  -5  274.57    9.60
  -4   4  -5  230.28    9.50
   4   4   5  271.97    9.70
   5   4   5   51.79    2.90
   5   4   5   54.49    3.20
  -5   4  -5   50.29    2.90
   5   4   5   50.49    3.20
  -5   4  -5   48.20    2.80
   6   4   5  496.45   17.00
   6   4   5  452.95   16.50
  -6   4  -5  455.35   16.50
  -6   4  -5  471.95   16.30
   6   4   5  466.25   16.40
   7  -4   5  581.34   20.20
   7   4   5  566.94   20.80
   7   4   5  607.14   20.40
  -7   4  -5  571.04   20.40
  -7   4  -5  607.64   20.20
   8  -4   5  347.57   12.20
  -8   4  -5  351.16   12.20
   8   4   5  346.97   12.30
   8   4   5  317.67   12.70
  -8   4  -5  350.26   12.40
   9  -4   5   18.00    1.70
   9   4   5   14.70    1.70
  -9   4  -5   20.30    1.80
   9   4   5   15.80    1.90
  -9   4  -5   21.60    2.10
  10   4   5   54.19    3.10
 -10   4  -5   52.69    2.70
  10   4   5   47.70    2.60
 -11   4  -5  342.07   12.00
 -12   4  -5    0.20    0.50
 -12   5   5    7.00    0.80
 -11   5   5    5.60    0.80
 -10   5   5    0.50    0.60
  10   5  -5    1.50    0.90
  10   5  -5    1.90    1.00
  -9   5   5   59.79    2.80
   9   5  -5   60.09    2.70
   9   5  -5   57.99    2.80
   8   5  -5   29.60    2.00
  -8   5   5   31.90    2.00
   7   5  -5   49.60    2.70
   7   5  -5   46.20    2.50
  -7   5   5   49.70    2.60
   7   5  -5   46.60    2.90
   6  -5  -5    3.70    1.70
   6   5  -5    7.10    2.00
  -6   5   5    5.10    1.50
   6   5  -5    3.60    0.90
   6   5  -5    5.90    1.60
   5  -5  -5  356.76   13.00
   5   5  -5  354.36   12.70
   5   5  -5  360.16   12.80
   5   5  -5  367.16   12.90
   5   5  -5  368.46   12.80
  -5   5   5  347.97   12.70
   4  -5  -5  170.18    6.80
   4   5  -5  169.98    6.80
   4   5  -5  172.38    6.60
   4   5  -5  170.08    6.60
  -4   5   5  178.68    6.60
   4   5  -5  170.38    6.70
  -4   5   5  162.58    6.80
   3  -5  -5    4.90    1.80
  -3   5   5    5.60    1.20
   3   5  -5    4.90    1.20
  -3   5   5    3.80    1.50
   3   5  -5    3.00    0.90
   3   5  -5    3.00    1.10
   2  -5  -5  536.15   18.30
   2   5  -5  535.95   18.30
   2   5  -5  532.55   18.20
  -2   5   5  502.75   18.20
   2   5  -5  532.25   18.20
   2   5  -5  510.35   18.30
  -2   5   5  528.75   18.50
   1  -5  -5  484.65   16.90
   1   5  -5  505.55   17.40
   1   5  -5  478.75   16.80
  -1   5   5  471.65   16.90
   1   5  -5  490.25   16.90
  -1   5   5  467.75   17.60
   0  -5  -5   46.20    2.80
   0   5  -5   38.80    2.50
   0   5   5   43.00    2.80
   0   5   5   41.80    2.70
   0   5  -5   44.10    2.50
   0   5  -5   41.20    2.80
  -1  -5  -5   39.90    2.70
   1   5   5   39.20    2.80
  -1   5  -5   43.30    2.80
  -1   5  -5   43.70    2.70
  -1   5  -5   42.70    2.40
  -1   5  -5   41.00    2.60
   1   5   5   38.40    2.60
  -2  -5  -5    1.20    1.10
  -2   5  -5    1.80    0.90
  -2   5  -5    2.30    0.80
   2   5   5    1.60    1.10
  -2   5  -5    1.40    1.20
   2   5   5    1.00    1.20
  -2   5  -5    2.40    1.10
  -3   5  -5    3.50    1.30
  -3   5  -5    4.40    1.10
   3   5   5    5.60    1.50
  -3   5  -5    8.00    1.70
  -3   5  -5    5.30    1.50
   3   5   5    3.00    1.20
   4   5   5    6.10    2.00
   4   5   5    7.30    1.60
  -4   5  -5    4.40    1.40
  -4   5  -5    4.80    1.40
  -4   5  -5    5.80    1.70
   5   5   5   89.59    4.10
   5   5   5   90.79    4.20
  -5   5  -5   85.69    4.00
  -5   5  -5   87.49    4.10
  -6   5  -5   10.60    1.60
  -6   5  -5    8.50    1.60
   6   5   5    9.10    1.50
   6   5   5    9.80    1.60
   7  -5   5  105.79    4.50
   7   5   5  109.19    4.70
  -7   5  -5  109.49    4.70
  -7   5  -5  110.99    4.60
   8  -5   5    7.70    1.30
  -8   5  -5    7.30    1.40
  -8   5  -5    8.50    1.40
   8   5   5    6.10    1.30
   9  -5   5   13.20    1.60
  -9   5  -5   15.70    1.40
  -9   5  -5   15.50    1.50
   9   5   5   15.90    1.50
 -10   5  -5   16.50    1.30
  10   5   5   16.90    1.50
 -11   5  -5   12.00    1.10
 -10   6   5  162.28    5.80
  -9   6   5   38.00    1.90
   8   6  -5   39.90    2.00
  -8   6   5   40.00    2.10
  -7   6   5   38.50    2.10
   7   6  -5   36.80    2.00
   7   6  -5   35.90    2.30
   6   6  -5    0.30    0.70
   6   6  -5    0.40    0.90
  -6   6   5    0.70    0.80
  -5   6   5  105.99    4.40
   5   6  -5  101.99    4.50
   5   6  -5  103.69    4.50
   5   6  -5  105.09    4.30
   4   6  -5   36.20    3.00
  -4   6   5   47.10    3.10
   4   6  -5   42.70    2.50
  -4   6   5   49.40    2.70
   4   6  -5   47.90    2.50
   4   6  -5   41.60    2.70
   3   6  -5   34.30    2.30
   3   6  -5   32.90    2.70
   3   6  -5   38.20    2.60
  -3   6   5   37.10    2.50
   3   6  -5   35.70    2.20
  -3   6   5   32.80    2.80
   2   6  -5    2.70    1.20
  -2   6   5    2.70    1.20
   2   6  -5    1.00    1.10
  -2   6   5    2.10    1.20
   2   6  -5    4.10    1.30
   2   6  -5    3.40    0.90
   1   6  -5  201.08    7.70
  -1   6   5  203.08    7.60
  -1   6   5  199.98    7.80
   1   6  -5  198.68    7.70
   1   6  -5  199.58    7.60
   1   6  -5  200.58    7.80
   0   6  -5  482.65   16.80
   0   6   5  480.35   16.80
   0   6   5  465.85   16.90
   0   6  -5  489.65   16.90
   0   6  -5  482.95   17.00
  -1   6  -5  685.33   23.30
   1   6   5  640.64   23.50
  -1   6  -5  697.53   23.30
  -1   6  -5  694.13   23.30
  -1   6  -5  682.13   23.20
   1   6   5  675.33   23.30
  -2   6  -5  367.66   13.10
  -2   6  -5  377.86   13.10
   2   6   5  376.56   13.30
  -2   6  -5  371.46   13.20
   2   6   5  362.06   13.20
  -2   6  -5  356.26   13.00
  -3   6  -5   94.19    4.20
  -3   6  -5   93.69    4.30
   3   6   5   95.39    4.30
   3   6   5   95.29    4.30
  -3   6  -5   94.39    4.30
   4   6   5  515.75   17.50
  -4   6  -5  486.75   17.20
   4   6   5  498.55   17.40
  -4   6  -5  485.45   17.50
  -4   6  -5  506.85   17.40
  -5   6  -5  164.58    6.40
  -5   6  -5  166.68    6.30
   5   6   5  167.18    6.40
   5   6   5  149.09    6.90
   6  -6   5  187.48    7.10
  -6   6  -5  196.18    7.20
   6   6   5  190.48    7.20
  -6   6  -5  190.48    7.20
   6   6   5  195.78    7.20
   7  -6   5   86.99    3.50
  -7   6  -5   84.69    3.60
  -7   6  -5   84.49    3.50
   7   6   5   79.89    3.60
   7   6   5   81.99    3.60
   8  -6   5    0.40    0.80
  -8   6  -5   -0.10    0.70
  -8   6  -5   -0.90    0.70
   8   6   5    0.50    0.70
  -9   6  -5    0.40    0.80
   9   6   5    0.10    0.80
  -9   6  -5    0.50    0.70
  -8   7   5   44.10    2.00
   7   7  -5  353.96   11.90
  -7   7   5  346.87   11.90
   6   7  -5   26.30    1.70
  -6   7   5   27.20    2.30
   6   7  -5   25.10    1.60
  -5   7   5   20.80    1.80
   5   7  -5   23.70    1.50
   5   7  -5   24.10    1.70
   5   7  -5   21.00    1.60
   4   7  -5   80.29    3.70
   4   7  -5   80.29    3.40
  -4   7   5   79.89    3.80
   4   7  -5   83.39    3.40
   3   7  -5   93.99    3.90
   3   7  -5   96.59    3.90
  -3   7   5   95.99    4.10
  -3   7   5   96.29    4.00
   3   7  -5   92.89    4.10
   2   7  -5   35.60    2.10
   2   7  -5   39.20    2.20
  -2   7   5   39.20    2.20
  -2   7   5   40.80    2.40
   2   7  -5   40.40    3.10
   1   7  -5  123.69    5.10
   1   7  -5  128.39    5.10
  -1   7   5  125.99    5.20
   1   7  -5  144.29    6.00
  -1   7   5  123.99    5.10
   0   7  -5   14.30    1.40
   0   7   5   11.90    1.40
   0   7   5   14.20    1.70
   0   7  -5   13.30    1.60
   0   7  -5   14.40    1.30
  -1   7  -5   58.79    2.90
   1   7   5   56.29    3.00
   1   7   5   61.29    2.90
  -1   7  -5   63.89    3.00
  -2   7  -5  234.78    8.40
   2   7   5  232.18    8.70
   2   7   5  233.18    8.60
  -2   7  -5  229.28    8.50
  -3   7  -5   16.10    1.40
   3   7   5   15.10    1.50
   3   7   5   16.80    1.50
  -3   7  -5   15.10    1.70
   4   7   5    5.90    1.10
   4   7   5    7.70    1.30
  -4   7  -5    8.60    1.10
   5  -7   5  225.08    8.10
   5   7   5  227.08    8.20
   5   7   5  231.48    8.20
  -5   7  -5  227.78    8.10
   6  -7   5  266.77    9.70
  -6   7  -5  275.97    9.60
   6   7   5  273.07    9.60
   6   7   5  284.57    9.60
  -7   7  -5   33.00    1.60
   7   7   5   31.30    1.60
   5   8  -5   25.30    1.40
   4   8  -5   22.10    1.30
   3   8  -5   -0.40    0.60
   2   8  -5   31.90    1.70
   2   8  -5   32.50    1.60
  -2   8   5   36.00    2.00
   1   8  -5   31.30    1.90
   1   8  -5   27.60    1.60
  -1   8   5   29.60    1.60
   0   8  -5    0.40    0.60
   0   8   5    0.70    0.70
   0   8   5   -0.20    0.70
   0   8  -5   -0.10    0.50
  -1   8  -5   10.40    0.90
   1   8   5    7.60    1.10
   1   8   5    9.80    1.10
  -1   8  -5    9.50    1.10
   2   8   5    4.70    0.80
  -2   8  -5    5.40    1.30
  -3   8  -5    3.80    0.80
   3   8   5    3.70    0.70
   3   8   5    3.70    0.80
   4  -8   5   -0.60    0.60
   4   8   5   -1.00    0.60
   4   8   5    0.30    0.50
  -4   8  -5    0.40    0.50
  14   0  -6  103.69    4.40
  14   0  -6  100.39    3.90
  13   0  -6   86.19    4.00
  13   0  -6   85.29    3.60
  12   0  -6  398.76   13.50
  12   0  -6  363.66   13.80
  11   0  -6 1119.49   40.50
  11   0  -6 1239.78   40.20
  11   0  -6 1224.88   40.00
  10   0  -6   49.99    3.30
  10   0  -6   45.90    2.50
  10   0  -6   49.80    2.70
   9   0  -6  909.61   30.90
   9   0  -6  936.41   31.30
   9   0  -6  895.41   30.80
   8   0  -6  938.71   32.50
   8   0  -6  982.40   32.40
   8   0  -6  974.00   33.00
   7   0  -6    4.00    0.90
   7   0  -6    2.60    0.90
   7   0  -6    5.50    1.10
   6   0  -6   38.40    2.20
   6   0  -6   38.80    2.30
   6   0  -6   35.70    2.40
   5   0  -6 1914.01   63.39
   4   0  -6  173.88    6.50
   3   0  -6  657.73   22.20
   2   0  -6   11.80    1.20
   1   0  -6   14.50    1.00
   1   0  -6   13.00    1.40
   0   0  -6  775.72   26.50
   0   0  -6  801.62   26.60
  -1   0  -6 1358.76   45.50
   2   0   6  512.95   17.60
   2   0   6  517.45   18.30
  -2   0  -6  514.45   18.30
  -3   0  -6   19.10    2.60
   3   0   6   20.80    2.30
   3   0   6   21.20    1.70
   4   0   6  341.07   11.90
   4   0   6  324.97   13.10
  -6   0  -6    5.30    1.50
   6   0   6    6.90    1.60
   6   0   6    5.80    1.50
  -7   0  -6    3.10    1.40
   7   0   6    5.30    1.60
  -8   0  -6 3237.18  109.29
   8   0   6 3331.57  109.29
   8   0   6 3369.06  109.79
   9   0   6    6.20    1.70
  -9   0  -6   10.70    1.90
  10   0   6  799.72   28.30
 -10   0  -6  842.32   27.80
  10   0   6  810.22   27.70
  11   0   6  135.49    5.80
 -11   0  -6  135.49    5.50
  12   0   6    2.90    1.30
 -12   0  -6    1.10    1.10
  14  -1  -6   30.90    2.10
 -14   1   6   33.50    1.70
  14   1  -6   34.40    1.80
  14   1  -6   37.60    2.30
  13  -1  -6   27.30    2.20
  13  -1  -6   25.10    1.60
  13   1  -6   24.30    2.00
  13   1  -6   25.00    1.60
  12  -1  -6    5.00    1.30
  12  -1  -6    7.80    1.80
  12   1  -6    5.10    1.40
  12   1  -6    5.70    1.10
  12   1  -6    7.30    1.70
  11  -1  -6  127.29    4.80
  11  -1  -6  108.09    5.00
  11   1  -6  112.99    4.60
  11   1  -6  107.99    4.90
  11   1  -6  109.09    5.10
  10  -1  -6  855.41   30.90
  10  -1  -6  890.71   30.50
  10  -1  -6  940.41   30.60
  10   1  -6  926.11   30.60
  10   1  -6  911.61   30.40
  10   1  -6  894.81   31.00
   9  -1  -6   31.50    2.30
   9  -1  -6   30.50    2.20
   9  -1  -6   31.00    2.10
   9   1  -6   31.00    2.00
   9   1  -6   33.40    2.40
   9   1  -6   30.50    2.10
   8  -1  -6   55.69    2.80
   8  -1  -6   52.59    3.00
   8  -1  -6   53.69    3.00
   8   1  -6   59.79    2.80
   8   1  -6   60.09    3.10
   8   1  -6   59.29    2.90
   7  -1  -6  622.54   21.10
   7  -1  -6  602.94   20.70
   7  -1  -6  584.84   20.80
   7   1  -6  630.84   21.10
   7   1  -6  606.44   20.80
   7   1  -6  606.74   20.80
   6  -1  -6  332.17   11.90
   6  -1  -6  353.16   12.10
   6   1  -6  346.27   12.10
   6   1  -6  331.87   12.00
   6   1  -6  334.77   11.90
   5  -1  -6  512.15   17.90
   5   1  -6  526.15   17.90
   2  -1  -6  278.87    9.60
   2  -1  -6  259.47    9.50
   1  -1  -6  589.34   19.90
   1  -1  -6  571.54   19.80
   1  -1  -6  582.54   19.70
   0  -1   6 1991.60   66.29
   0  -1  -6 2015.00   66.69
   0  -1  -6 2007.70   66.69
   1  -1   6 1185.48   40.80
  -1  -1  -6 1189.68   41.00
  -1  -1  -6 1234.38   41.10
  -1   1  -6 1244.58   40.80
   2  -1   6  221.18    8.70
  -2  -1  -6  216.28    8.90
   2   1   6  228.48    8.20
  -2   1  -6  222.68    8.70
   3  -1   6  883.11   29.80
   3  -1   6  805.82   28.60
  -3   1  -6  831.12   29.70
   3   1   6  881.41   28.80
   4  -1   6   74.29    4.70
   4  -1   6   74.79    3.60
   4   1   6   76.09    3.50
   5  -1   6  135.69    5.50
   5  -1   6  132.49    5.30
   5   1   6  134.19    5.50
  -5   1  -6  132.09    5.50
   5   1   6  129.29    5.40
   6  -1   6  530.05   18.50
   6  -1   6  541.55   18.30
  -6   1  -6  506.05   18.30
   6   1   6  536.35   18.30
   6   1   6  531.95   18.70
   7  -1   6  103.09    4.80
   7  -1   6  106.49    4.50
   7   1   6  108.19    4.90
  -7   1  -6   97.69    4.60
   7   1   6  112.99    4.60
   8  -1   6  466.05   16.50
   8  -1   6  480.05   16.90
   8   1   6  479.45   16.60
  -8   1  -6  451.55   16.60
   8   1   6  490.55   17.10
   9  -1   6 1012.00   34.00
   9  -1   6 1007.70   34.80
   9   1   6 1031.40   34.10
   9   1   6  998.90   34.70
  -9   1  -6  992.70   34.10
  10  -1   6   11.10    1.90
  10  -1   6    8.70    2.30
  10   1   6    5.40    1.30
 -10   1  -6    9.90    1.70
  10   1   6    7.10    1.60
  11  -1   6   22.40    3.10
  11   1   6   28.60    2.20
 -11   1  -6   28.90    2.00
  11   1   6   27.50    2.40
  12   1   6  125.89    5.40
 -12   1  -6  125.39    4.90
 -13   1  -6    2.90    0.80
 -14   2   6    3.20    0.70
  14   2  -6    2.80    0.80
  13  -2  -6   -0.30    0.90
 -13   2   6    1.60    0.60
  13   2  -6    3.00    0.80
  13   2  -6    1.30    1.20
  12  -2  -6   44.40    2.30
  12  -2  -6   41.00    2.60
  12   2  -6   37.40    2.10
  12   2  -6   35.40    2.50
  12   2  -6   38.80    2.00
  11  -2  -6   55.99    2.80
  11  -2  -6   53.59    3.70
  11   2  -6   52.29    3.10
  11   2  -6   49.70    2.60
  11   2  -6   52.39    2.70
  10  -2  -6   26.90    2.10
  10  -2  -6   27.60    2.20
  10   2  -6   28.80    2.40
  10   2  -6   30.00    2.10
  10   2  -6   29.10    1.90
   9  -2  -6  549.74   18.40
   9  -2  -6  512.15   17.90
   9   2  -6  480.35   17.80
   9   2  -6  502.45   17.90
   9   2  -6  535.25   18.30
   8  -2  -6  159.08    6.60
   8  -2  -6  162.28    6.40
   8   2  -6  173.18    6.70
   8   2  -6  160.58    6.40
   8   2  -6  160.58    6.30
   7  -2  -6  148.89    6.00
   7  -2  -6  140.59    6.00
   7  -2  -6  145.19    5.80
   7   2  -6  151.98    5.90
   7   2  -6  153.18    5.80
   7   2  -6  149.99    6.00
   6  -2  -6  201.78    7.60
   6  -2  -6  200.98    7.40
   6   2  -6  191.08    7.40
   6   2  -6  204.38    7.60
   6   2  -6  198.98    7.40
   5  -2  -6  156.88    6.30
   5  -2  -6  172.88    6.40
   5   2  -6  168.98    6.40
   5   2  -6  156.68    6.30
   5   2  -6  168.98    6.20
   3  -2  -6   14.90    1.30
   3  -2  -6   15.60    2.40
   2  -2  -6   95.09    3.90
   2  -2  -6   91.19    4.60
   1  -2  -6   55.49    2.60
   1  -2  -6   50.69    3.30
   1  -2  -6   52.19    3.10
  -1  -2   6   56.49    2.50
   0  -2  -6    6.30    1.90
   0  -2   6    5.20    1.20
   0  -2  -6    5.50    1.80
  -1  -2  -6  348.37   12.80
   1  -2   6  338.97   12.30
  -1  -2  -6  322.37   12.90
  -2  -2  -6   37.60    3.20
   2  -2   6   35.10    2.70
  -2   2  -6   30.70    3.70
  -3  -2  -6   51.89    4.10
   3  -2   6   48.40    3.70
   3   2   6   51.09    2.70
   4  -2   6  599.54   21.00
   4  -2   6  642.04   23.70
   4   2   6  624.44   21.30
  -4   2  -6  597.34   21.10
   4   2   6  607.14   21.00
   5  -2   6   46.10    2.60
   5   2   6   40.90    3.40
   5   2   6   45.20    2.90
  -5   2  -6   46.60    2.80
   5   2   6   46.30    2.60
   6  -2   6  131.49    5.30
  -6   2  -6  137.89    5.50
   6   2   6  132.39    5.80
   6   2   6  126.69    5.40
   7  -2   6  435.26   15.10
   7   2   6  428.76   15.70
   7   2   6  423.56   15.20
  -7   2  -6  432.86   15.20
   8  -2   6  459.65   16.10
   8   2   6  476.05   16.90
   8   2   6  456.85   16.20
  -8   2  -6  453.95   16.30
   9  -2   6  122.49    4.80
   9   2   6  103.49    5.20
  -9   2  -6  113.49    4.90
   9   2   6  114.99    4.80
  10  -2   6   17.50    2.00
 -10   2  -6   15.00    1.70
  10   2   6   17.10    1.90
  10   2   6   16.40    2.40
 -11   2  -6    5.90    1.30
  11   2   6    6.00    1.50
  11   2   6    5.10    1.30
 -12   2  -6   32.80    1.80
  12   2   6   26.90    2.10
 -13   2  -6    2.10    0.70
 -14   3   6   82.79    3.10
  13  -3  -6   -0.30    2.40
  13   3  -6    1.50    0.50
 -13   3   6    1.60    0.50
  12  -3  -6    7.10    1.50
  12   3  -6    8.10    1.10
 -12   3   6    6.60    1.00
  12   3  -6    4.50    1.00
  11  -3  -6   21.70    1.90
  11   3  -6   23.80    1.60
  11   3  -6   22.10    1.70
 -11   3   6   22.10    1.60
  11   3  -6   21.10    2.60
  10  -3  -6    2.20    0.90
  10  -3  -6    2.60    1.20
  10   3  -6    3.90    1.20
  10   3  -6    3.10    0.90
  10   3  -6    2.20    1.50
 -10   3   6    4.70    1.40
   9  -3  -6  209.68    8.00
   9  -3  -6  203.38    8.20
   9   3  -6  213.78    7.90
   9   3  -6  209.78    7.80
   8  -3  -6 1231.28   39.80
   8   3  -6 1150.78   39.30
   8   3  -6 1143.69   39.50
   7  -3  -6  189.18    7.40
   7   3  -6  189.28    7.20
   7   3  -6  185.98    7.10
   6  -3  -6  565.44   20.00
   6   3  -6  579.34   19.80
   6   3  -6  568.74   19.80
   6   3  -6  586.44   19.70
   5  -3  -6   77.19    3.50
   5   3  -6   74.69    3.40
   5   3  -6   77.79    3.50
   5   3  -6   70.79    3.80
   4  -3  -6 1917.71   62.69
   4   3  -6 1861.81   62.59
   4   3  -6 1826.02   62.59
  -4   3   6 1809.42   63.79
   4   3  -6 2015.80   62.59
   3  -3  -6 1699.93   55.89
   3  -3  -6 1662.33   57.09
   3   3  -6 1621.04   55.69
   3   3  -6 1696.93   55.69
   3   3  -6 1710.23   55.79
   2  -3  -6  274.47   11.30
   2  -3  -6  286.57    9.90
   2   3  -6  264.47    9.90
   2   3  -6  271.87   10.00
   2   3  -6  271.47    9.80
   1  -3  -6  135.69    5.20
   1  -3  -6  128.99    6.70
   1   3  -6  128.99    5.40
  -1   3   6  131.69    5.80
   1   3  -6  129.59    5.20
   1   3  -6  123.99    5.30
   0  -3  -6   59.99    4.30
   0  -3  -6   60.39    2.80
   0  -3   6   51.19    3.70
   0   3  -6   51.79    3.00
   0   3   6   52.99    3.20
   0   3  -6   56.69    3.30
   1  -3   6   23.70    3.10
  -1  -3  -6   28.50    5.90
  -1   3  -6   20.40    1.90
  -1   3  -6   17.00    2.50
   1   3   6   22.00    2.30
  -1   3  -6   20.60    2.50
   1   3   6   25.60    2.30
  -1   3  -6   22.80    2.10
   2  -3   6  732.33   26.00
   2   3   6  709.83   24.30
  -2   3  -6  745.43   24.40
  -2   3  -6  699.83   24.30
   2   3   6  698.23   24.30
  -2   3  -6  705.03   24.30
   3   3   6 1656.73   55.19
  -3   3  -6 1678.23   55.29
  -3   3  -6 1574.04   55.09
  -3   3  -6 1717.93   55.09
   3   3   6 1664.73   55.19
   4   3   6  998.10   33.70
   4   3   6 1057.89   33.80
   4   3   6 1067.29   34.20
  -4   3  -6  987.30   33.70
  -4   3  -6  892.71   33.60
  -4   3  -6 1005.50   33.80
  -5   3  -6  215.38    8.30
   5   3   6  215.78    8.30
   5   3   6  229.18    8.70
   5   3   6  220.28    8.30
  -5   3  -6  222.78    8.40
   6  -3   6   26.00    2.00
  -6   3  -6   25.30    2.70
  -6   3  -6   26.60    2.20
   6   3   6   29.90    2.60
   6   3   6   29.30    2.20
   7  -3   6  874.81   29.80
  -7   3  -6  862.91   30.00
   7   3   6  885.91   30.50
   7   3   6  895.11   29.90
   8  -3   6  112.69    4.70
  -8   3  -6  112.59    5.80
   8   3   6  105.39    5.20
   8   3   6  115.19    4.80
   9  -3   6   58.99    2.90
   9   3   6   50.49    3.30
   9   3   6   54.19    3.00
  -9   3  -6   58.49    3.00
  10  -3   6   13.00    1.70
 -10   3  -6   12.30    1.50
  10   3   6   12.10    1.70
  10   3   6   11.80    1.60
  11   3   6    3.00    1.20
 -11   3  -6    1.30    0.70
  11   3   6    4.70    1.40
 -12   3  -6    3.60    0.90
 -13   4   6    3.10    0.70
  12   4  -6   24.50    1.80
 -12   4   6   22.60    1.30
  11  -4  -6    3.60    1.40
  11   4  -6    4.70    1.10
 -11   4   6    5.60    1.00
  11   4  -6    6.80    1.10
  10  -4  -6    1.00    1.20
 -10   4   6    1.20    0.70
  10   4  -6   -0.70    0.70
  10   4  -6    0.20    0.70
   9  -4  -6   16.20    1.90
  -9   4   6   19.30    1.60
   9   4  -6   16.70    1.50
   9   4  -6   17.60    1.70
   8  -4  -6  324.37   12.20
   8   4  -6  332.47   11.90
  -8   4   6  335.17   11.90
   8   4  -6  347.17   12.00
   7   4  -6    6.10    1.40
   7   4  -6    7.70    2.30
   7   4  -6    4.60    1.20
   6  -4  -6    1.80    0.90
   6   4  -6    3.90    1.20
  -6   4   6    1.10    0.80
   6   4  -6    4.60    1.40
   6   4  -6    1.00    1.20
   5  -4  -6   17.60    1.80
   5   4  -6   14.90    1.80
   5   4  -6   13.80    2.20
   5   4  -6   15.20    1.60
  -5   4   6   17.10    2.60
   4  -4  -6   72.39    3.40
   4   4  -6   67.79    3.40
   4   4  -6   60.99    3.70
  -4   4   6   65.89    3.90
   4   4  -6   74.09    3.70
   4   4  -6   67.79    3.20
  -4   4   6   69.89    3.40
   3  -4  -6   12.40    1.60
   3   4  -6    8.90    2.10
  -3   4   6   13.40    2.50
   3   4  -6   12.90    1.60
   3   4  -6   14.10    2.10
   3   4  -6   12.50    1.60
   2  -4  -6   38.80    2.30
  -2   4   6   34.90    3.00
   2   4  -6   40.40    2.30
  -2   4   6   34.30    2.70
   2   4  -6   36.50    2.70
   2   4  -6   38.50    2.40
   2   4  -6   37.50    2.50
   1  -4  -6  229.28    8.50
  -1   4   6  226.78    8.50
  -1   4   6  225.48    8.50
   1   4  -6  225.68    8.30
   1   4  -6  221.08    8.40
   1   4  -6  226.88    8.50
   1   4  -6  228.18    8.40
   0  -4  -6   27.10    2.00
   0   4   6   25.90    2.20
   0   4  -6   26.30    2.10
   0   4  -6   26.20    2.00
   0   4  -6   25.60    2.10
   0   4  -6   28.20    2.50
   0   4   6   27.10    2.30
  -1  -4  -6  142.79    5.80
  -1   4  -6  147.39    5.70
  -1   4  -6  143.79    5.70
   1   4   6  138.69    5.80
   1   4   6  147.99    5.80
  -1   4  -6  135.79    5.80
  -1   4  -6  143.79    5.80
   2   4   6  178.78    7.00
  -2   4  -6  178.98    7.00
   2   4   6  183.78    7.00
  -2   4  -6  178.48    7.00
  -2   4  -6  180.88    6.90
  -3   4  -6    6.00    1.60
   3   4   6   10.30    2.00
  -4   4  -6   53.79    2.90
  -4   4  -6   51.59    3.00
   4   4   6   52.09    3.00
   4   4   6   54.89    3.20
  -4   4  -6   50.29    3.40
   5   4   6   21.20    2.00
  -5   4  -6   18.80    2.00
   5   4   6   20.30    2.40
  -5   4  -6   20.00    2.00
   6  -4   6    8.70    1.50
   6   4   6    8.10    2.50
  -6   4  -6   12.10    1.90
   6   4   6    8.00    1.70
  -6   4  -6    9.00    1.60
   7  -4   6  123.49    5.00
  -7   4  -6  118.69    5.00
   7   4   6  124.29    5.10
  -7   4  -6  115.89    5.10
   8  -4   6   99.29    4.10
  -8   4  -6   95.99    4.60
   8   4   6   98.79    4.30
  -8   4  -6   94.69    4.30
   9  -4   6    3.40    1.00
   9   4   6    0.80    0.90
  -9   4  -6    0.90    0.80
  10   4   6    1.30    0.90
 -10   4  -6    0.30    0.70
 -11   4  -6    6.80    1.00
 -12   4  -6   22.70    1.30
 -12   5   6   -0.60    0.50
 -11   5   6   57.39    2.40
 -10   5   6  214.68    7.80
  10   5  -6  222.48    7.70
  10   5  -6  216.48    7.70
   9   5  -6   29.00    1.70
   9   5  -6   27.90    1.90
  -9   5   6   26.50    1.70
  -8   5   6   63.99    3.20
   8   5  -6   56.49    2.80
   8   5  -6   56.39    2.70
   7  -5  -6  351.56   13.00
  -7   5   6  366.96   12.70
   7   5  -6  353.46   12.70
   7   5  -6  359.66   12.60
   7   5  -6  358.56   12.70
   6  -5  -6  228.98    9.10
   6   5  -6  234.98    8.80
   6   5  -6  246.28    8.90
  -6   5   6  249.08    8.90
   6   5  -6  240.48    8.90
   5  -5  -6    7.30    1.90
   5   5  -6    3.60    0.90
   5   5  -6    7.00    1.90
   5   5  -6    3.30    1.00
  -5   5   6    5.80    1.60
   4  -5  -6  691.43   22.40
   4   5  -6  662.83   22.20
   4   5  -6  644.74   22.20
  -4   5   6  644.04   22.10
   4   5  -6  637.04   22.30
   4   5  -6  628.44   22.00
  -4   5   6  617.44   22.20
   3  -5  -6  427.76   14.70
   3   5  -6  406.86   14.70
   3   5  -6  408.06   14.50
  -3   5   6  405.96   14.60
   3   5  -6  415.26   14.60
   3   5  -6  411.76   14.50
  -3   5   6  410.76   14.60
   2  -5  -6    8.70    1.80
   2   5  -6    8.80    1.50
  -2   5   6    7.70    2.00
   2   5  -6    8.30    1.60
   2   5  -6    8.60    1.90
  -2   5   6    7.80    2.10
   2   5  -6    9.40    1.70
   1  -5  -6   14.40    1.90
   1   5  -6   14.10    1.60
  -1   5   6   17.80    2.10
   1   5  -6   13.30    2.00
   1   5  -6   13.00    1.70
   1   5  -6   16.80    1.80
  -1   5   6   16.90    2.10
   0  -5  -6   39.60    2.60
   0   5   6   37.90    2.60
   0   5  -6   40.30    2.50
   0   5  -6   41.80    2.50
   0   5  -6   39.20    2.60
   0   5   6   43.90    2.80
   0   5  -6   41.00    2.70
  -1  -5  -6    1.00    1.10
   1   5   6    2.10    1.00
  -1   5  -6    1.10    0.90
   1   5   6    2.00    1.00
  -1   5  -6    1.20    1.00
  -1   5  -6    1.10    1.10
  -1   5  -6    1.50    0.90
  -2  -5  -6   25.30    2.20
  -2   5  -6   24.10    2.10
  -2   5  -6   23.30    2.20
   2   5   6   21.80    2.20
   2   5   6   27.00    2.20
  -2   5  -6   23.00    2.00
  -3  -5  -6  733.13   23.70
  -3   5  -6  679.73   23.20
   3   5   6  646.24   23.50
   3   5   6  673.43   23.40
  -3   5  -6  671.63   23.30
  -3   5  -6  663.13   23.40
  -4   5  -6   66.59    3.40
   4   5   6   67.69    3.70
   4   5   6   65.19    3.50
  -4   5  -6   70.79    3.70
  -4   5  -6   70.89    3.40
  -5   5  -6    2.00    0.90
   5   5   6    2.00    1.10
   5   5   6    1.80    1.00
  -5   5  -6    1.10    0.90
   6  -5   6  404.46   14.40
   6   5   6  407.36   14.60
  -6   5  -6  412.56   14.60
  -6   5  -6  420.26   14.40
   6   5   6  413.66   14.50
   7  -5   6   85.59    3.60
   7   5   6   82.79    3.80
   7   5   6   80.69    3.90
  -7   5  -6   88.69    3.70
  -7   5  -6   81.79    3.90
   8  -5   6    2.20    0.80
  -8   5  -6    1.30    0.90
  -8   5  -6    1.00    0.70
   8   5   6    0.60    0.80
   9  -5   6  206.38    7.70
  -9   5  -6  213.58    7.70
   9   5   6  212.58    7.60
  10   5   6   63.29    2.70
 -10   5  -6   68.59    2.80
 -11   5  -6   62.89    2.50
 -10   6   6   20.60    1.20
  -9   6   6   13.30    1.10
   9   6  -6   15.60    1.40
  -8   6   6  231.58    8.30
   8   6  -6  235.68    8.20
  -7   6   6    2.40    0.80
   7   6  -6    3.90    1.00
   7   6  -6    2.50    0.90
   6   6  -6    0.90    0.70
   6   6  -6    0.30    0.80
  -6   6   6   -0.20    0.80
   6   6  -6   -1.20    1.00
   5   6  -6  128.79    5.10
   5   6  -6  119.49    5.00
  -5   6   6  124.59    5.10
   5   6  -6  134.79    5.40
   4   6  -6  132.89    5.50
   4   6  -6  131.89    5.40
   4   6  -6  135.69    5.60
  -4   6   6  141.99    5.60
   4   6  -6  135.79    5.40
   3   6  -6  119.29    5.10
  -3   6   6  126.49    5.20
  -3   6   6  115.99    5.00
   3   6  -6  118.69    4.90
   3   6  -6  118.69    5.00
   3   6  -6  118.19    4.90
  -2   6   6   16.70    2.20
   2   6  -6   16.10    1.60
   2   6  -6   14.90    1.90
   2   6  -6   15.00    1.60
  -2   6   6   14.20    2.00
   2   6  -6   19.80    2.00
   1   6  -6   18.80    2.00
  -1   6   6   25.10    2.90
   1   6  -6   19.60    1.70
   1   6  -6   24.10    1.80
   1   6  -6   17.70    2.00
  -1   6   6   19.60    2.00
   0   6  -6    1.40    1.00
   0   6   6    2.90    1.10
   0   6  -6    0.90    0.80
   0   6   6    1.50    1.00
   0   6  -6    2.90    1.00
   1   6   6  116.29    5.00
  -1   6  -6  118.49    5.00
   1   6   6  112.29    5.20
  -1   6  -6  116.69    4.90
  -1   6  -6  116.89    4.90
  -2  -6  -6    3.20    1.70
  -2   6  -6    2.20    0.80
  -2   6  -6    0.30    0.90
   2   6   6    0.70    1.80
  -2   6  -6    0.90    0.90
   2   6   6    0.90    1.00
  -3  -6  -6  306.87   11.90
  -3   6  -6  336.87   11.60
   3   6   6  328.17   11.80
  -3   6  -6  331.57   11.70
  -3   6  -6  324.47   11.70
   3   6   6  321.67   11.80
  -4  -6  -6  136.09    6.20
   4   6   6  148.29    5.90
  -4   6  -6  154.18    5.90
  -4   6  -6  151.98    5.90
  -4   6  -6  143.19    5.80
  -5  -6  -6   45.00    3.40
   5   6   6   46.40    2.60
  -5   6  -6   49.70    2.60
  -5   6  -6   47.30    2.50
   5   6   6   53.79    2.70
  -6  -6  -6    7.20    2.80
   6  -6   6    5.70    1.10
   6   6   6    4.90    1.20
  -6   6  -6    5.40    1.30
   6   6   6    5.50    1.50
  -6   6  -6    6.40    1.10
   7  -6   6  107.99    4.20
  -7   6  -6  109.89    4.20
   7   6   6  101.39    4.30
  -7   6  -6  111.49    4.30
   8  -6   6  119.69    4.60
   8   6   6  121.19    4.70
  -8   6  -6  122.39    4.60
  -8   6  -6  139.09    5.30
  -9   6  -6    4.00    1.10
   9   6   6    5.00    1.30
   7   7  -6    1.60    1.10
   7   7  -6    3.00    0.80
   6   7  -6  104.29    4.10
   6   7  -6  105.29    4.30
   5   7  -6   29.40    1.60
   5   7  -6   28.50    1.80
  -4   7   6  118.09    5.00
   4   7  -6  131.59    5.00
   4   7  -6  129.99    4.90
   3   7  -6   27.20    1.90
  -3   7   6   26.60    2.00
   3   7  -6   26.10    1.70
  -2   7   6   21.90    1.80
   2   7  -6   20.30    1.50
   2   7  -6   19.60    1.70
  -2   7   6   22.80    1.80
  -1   7   6   45.80    2.30
   1   7  -6   42.40    2.40
   1   7  -6   41.20    2.40
  -1   7   6   43.60    2.40
   0   7   6    6.70    1.20
   0   7  -6    7.10    1.10
   0   7  -6    7.80    1.30
   0   7   6    6.30    1.40
  -1   7  -6   18.00    1.60
   1   7   6   17.70    1.50
   1   7   6   21.40    1.70
  -1   7  -6   18.20    1.40
  -2   7  -6   16.20    1.80
  -2   7  -6   14.30    1.30
   2   7   6   12.90    1.50
  -2   7  -6   14.90    1.50
   2   7   6   13.20    1.30
  -3   7  -6   64.99    2.90
  -3   7  -6   64.49    2.90
   3   7   6   66.99    3.40
   3   7   6   58.19    2.80
  -3   7  -6   61.29    2.80
   4   7   6  142.39    5.40
  -4   7  -6  142.69    5.30
  -4   7  -6  145.29    5.30
   4   7   6  138.39    5.40
   5  -7   6   64.29    2.80
   5   7   6   64.59    2.80
  -5   7  -6   64.19    2.70
   5   7   6   65.09    2.80
   6  -7   6   16.10    1.10
   6   7   6   13.00    1.20
   6   7   6   14.50    1.60
  -6   7  -6   14.00    1.10
   7   7   6   77.79    3.00
   4   8  -6   29.90    1.50
   3   8  -6   24.60    1.40
   3   8  -6   25.80    1.40
   2   8  -6  133.79    4.80
  -2   8   6  129.39    4.90
   2   8  -6  137.99    4.90
   1   8  -6   70.99    2.80
   1   8  -6   68.79    2.80
  -1   8   6   72.89    2.90
   0   8   6    1.90    0.80
   0   8  -6    3.10    0.70
   0   8   6    1.20    0.60
   0   8  -6    3.10    1.00
  -1   8  -6  111.69    4.10
  -1   8  -6  115.89    4.20
   1   8   6  111.29    4.10
   1   8   6  111.79    4.20
   2  -8   6   42.90    1.80
  -2   8  -6   40.50    1.80
   2   8   6   41.20    1.90
   2   8   6   41.60    1.80
   3  -8   6    0.10    0.50
   3   8   6    0.50    0.60
   3   8   6    0.90    0.60
  -3   8  -6   -0.20    0.40
  14   0  -7    1.00    1.00
  14   0  -7    0.00    0.60
  13   0  -7    0.60    0.50
  13   0  -7    0.20    0.80
  12   0  -7   -0.30    0.60
  12   0  -7    0.50    0.80
  11   0  -7    0.90    0.60
  11   0  -7    0.50    1.00
  11   0  -7    1.40    0.80
  10   0  -7    2.60    0.70
  10   0  -7    4.50    1.30
  10   0  -7    0.90    0.90
   9   0  -7   -0.20    0.80
   9   0  -7    2.10    0.70
   9   0  -7    0.00    0.80
   8   0  -7    4.70    1.50
   8   0  -7    1.80    0.90
   8   0  -7    1.10    0.80
   7   0  -7    1.10    0.80
   7   0  -7    0.50    0.70
   6   0  -7    0.20    0.80
   6   0  -7    2.40    1.10
   6   0  -7    0.00    0.60
   5   0  -7    0.00    0.80
   5   0  -7    0.90    0.60
   4   0  -7    2.20    0.80
   3   0  -7    3.20    0.80
   2   0  -7    1.30    0.70
   1   0  -7   -0.50    0.70
   0   0  -7    0.40    0.90
   0   0  -7    0.30    0.70
   0   0  -7    0.30    0.70
  -1   0  -7   -0.10    1.00
  -2   0  -7    0.30    1.40
   3   0   7    0.90    1.40
   3   0   7    0.80    0.80
   4   0   7    0.20    1.00
   4   0   7    1.50    2.00
  -5   0  -7   -1.90    1.90
   5   0   7    0.40    0.90
   5   0   7    0.50    1.00
   6   0   7    0.30    0.90
  -6   0  -7    2.10    1.60
   6   0   7    1.60    1.00
   7   0   7    0.80    1.00
   7   0   7   -0.30    1.10
  -7   0  -7   -0.10    1.40
   8   0   7    0.50    1.10
  -8   0  -7   -0.60    1.40
   8   0   7    1.30    1.00
   9   0   7    0.30    1.10
  -9   0  -7   -1.50    1.30
   9   0   7    1.50    1.00
 -10   0  -7   -3.00    2.30
  10   0   7    0.60    1.10
  10   0   7   -0.90    1.10
 -11   0  -7    0.00    1.30
  11   0   7    0.30    1.10
  11   0   7   -0.50    1.20
  14  -1  -7   13.70    2.30
 -14   1   7   17.40    1.30
  14   1  -7   17.20    1.20
  13  -1  -7   28.20    1.70
  13  -1  -7   29.80    2.00
  13   1  -7   26.10    2.10
  13   1  -7   27.70    1.60
  12  -1  -7  215.88    7.80
  12  -1  -7  206.08    8.20
  12   1  -7  213.08    7.70
  12   1  -7  211.68    8.20
  12   1  -7  214.98    7.90
  11  -1  -7   65.39    3.10
  11  -1  -7   63.49    3.40
  11   1  -7   64.59    3.40
  11   1  -7   64.49    3.10
  11   1  -7   58.39    2.90
  10  -1  -7    3.10    1.00
  10  -1  -7    3.40    1.30
  10  -1  -7    4.40    1.20
  10   1  -7    2.50    1.00
  10   1  -7    4.20    1.30
  10   1  -7    3.80    1.10
   9  -1  -7    2.70    0.90
   9  -1  -7    2.40    0.90
   9  -1  -7    2.50    0.80
   9   1  -7    5.10    1.40
   9   1  -7    1.70    0.70
   9   1  -7    2.70    1.00
   8  -1  -7   71.09    3.60
   8  -1  -7   76.19    3.40
   8  -1  -7   68.39    3.60
   8   1  -7   73.19    3.30
   8   1  -7   77.39    3.70
   8   1  -7   73.49    3.40
   7  -1  -7  149.59    5.90
   7  -1  -7  132.89    5.70
   7  -1  -7  147.59    5.60
   7   1  -7  140.99    5.80
   7   1  -7  143.29    5.70
   7   1  -7  139.29    5.50
   6  -1  -7 1025.10   33.90
   6  -1  -7 1001.40   34.20
   6  -1  -7  960.70   33.90
   6   1  -7 1023.90   33.90
   6   1  -7 1042.20   34.20
   6   1  -7 1017.80   34.00
   5  -1  -7   11.50    1.70
   5  -1  -7   12.80    1.30
   5   1  -7   11.10    1.70
   5   1  -7    9.60    1.70
   5   1  -7    9.50    1.70
   4  -1  -7   75.09    3.50
   4   1  -7   69.09    3.20
   3  -1  -7 1134.09   38.10
   3   1  -7 1140.69   38.00
  -1  -1  -7  901.31   30.00
   1  -1   7  883.31   29.60
  -1  -1  -7  848.82   30.00
  -1   1  -7  834.72   29.10
   2  -1   7  734.13   24.70
  -2   1  -7  668.03   24.70
   3  -1   7  240.78   10.10
   3  -1   7  231.18    8.80
   3   1   7  237.28    8.80
   3   1   7  251.87    9.00
   4  -1   7    5.60    1.80
   4   1   7    1.50    1.60
  -4   1  -7    8.50    2.20
   4   1   7    3.90    1.20
   5  -1   7  243.58    9.10
   5  -1   7  243.68    8.90
   5   1   7  218.78    9.20
  -5   1  -7  238.18    9.00
   5   1   7  249.68    8.90
   5   1   7  247.38    9.20
   6  -1   7    5.70    1.40
   6  -1   7    3.80    1.40
  -6   1  -7    3.60    1.20
   6   1   7    4.30    1.10
   6   1   7    4.20    1.50
   7  -1   7  562.74   19.70
   7  -1   7  557.14   19.30
   7   1   7  561.44   19.80
  -7   1  -7  545.75   19.40
   7   1   7  567.24   19.40
   8  -1   7    2.80    1.00
   8  -1   7    2.30    1.60
   8   1   7    5.80    1.70
   8   1   7    2.30    1.00
  -8   1  -7    1.30    1.10
   9  -1   7   46.80    2.70
   9  -1   7   49.40    3.60
  -9   1  -7   46.50    2.90
   9   1   7   46.20    3.10
   9   1   7   49.90    2.80
  10  -1   7  927.81   31.50
  10   1   7  914.31   31.70
  10   1   7  900.51   32.20
 -10   1  -7 1004.80   31.80
  11  -1   7  601.44   20.30
  11   1   7  588.14   20.40
  11   1   7  591.54   21.00
 -11   1  -7  621.94   20.50
 -12   1  -7   33.70    2.00
  14   2  -7    8.80    0.90
 -14   2   7    8.30    0.80
  13  -2  -7  178.88    6.60
  13   2  -7  171.68    6.20
 -13   2   7  175.98    6.20
  13   2  -7  156.48    6.80
  12  -2  -7   17.90    2.00
  12  -2  -7   15.40    1.50
  12   2  -7   17.60    2.00
  12   2  -7   16.20    1.30
  12   2  -7   16.60    1.40
  11  -2  -7   76.79    4.10
  11  -2  -7   72.79    3.80
  11   2  -7   79.19    4.00
  11   2  -7   85.29    3.60
  11   2  -7   92.09    4.60
  10  -2  -7  268.47   10.60
  10  -2  -7  296.57   10.30
  10   2  -7  288.17   10.20
  10   2  -7  277.67   10.60
  10   2  -7  287.17   10.30
   9  -2  -7   77.29    4.10
   9  -2  -7   79.29    3.80
   9   2  -7   87.59    4.20
   9   2  -7   86.19    3.70
   9   2  -7   84.19    3.80
   8  -2  -7  139.89    6.00
   8  -2  -7  136.79    5.70
   8   2  -7  146.59    6.00
   8   2  -7  144.29    5.60
   8   2  -7  136.59    5.70
   7  -2  -7  761.82   25.50
   7  -2  -7  751.32   25.00
   7  -2  -7  690.73   25.00
   7   2  -7  759.82   25.30
   7   2  -7  723.33   26.10
   6  -2  -7   16.30    1.60
   6  -2  -7   18.50    1.70
   6   2  -7   15.60    1.50
   6   2  -7   13.40    1.70
   6   2  -7   14.10    1.90
   6   2  -7   14.50    2.90
   5  -2  -7  549.54   19.60
   5  -2  -7  595.94   19.90
   5   2  -7  557.04   19.70
   5   2  -7  580.24   19.70
   5   2  -7  591.44   19.70
   4  -2  -7  565.04   18.80
   4   2  -7  545.25   18.60
   4   2  -7  514.85   18.60
   4   2  -7  542.65   18.50
   3  -2  -7  218.98    7.80
   3   2  -7  207.68    7.70
   3   2  -7  200.98    7.80
   1  -2  -7   30.70    3.10
   1  -2  -7   23.80    1.90
   0  -2  -7  516.65   18.10
   0  -2  -7  458.15   18.20
   0  -2  -7  517.75   19.10
  -1  -2  -7   38.30    3.90
   2  -2   7  207.38    9.10
  -2  -2  -7  229.88    9.70
  -2   2  -7  203.88    8.00
   2   2   7  211.28    8.00
   2   2   7  214.18    8.00
   3  -2   7    5.60    1.50
   3  -2   7    4.80    2.40
   3   2   7    3.30    1.30
  -3   2  -7    4.60    1.50
   3   2   7    6.50    1.70
  -3   2  -7    5.60    1.80
   4  -2   7    1.30    0.90
   4   2   7   -0.20    1.40
   4   2   7    2.30    0.90
  -4   2  -7    3.10    1.20
   4   2   7    2.90    1.00
   5  -2   7   58.49    3.00
   5   2   7   54.99    3.50
   5   2   7   57.59    3.00
  -5   2  -7   58.09    3.20
   5   2   7   58.69    3.20
   6  -2   7  266.07    9.70
   6   2   7  276.67   10.30
   6   2   7  260.67    9.80
  -6   2  -7  259.37    9.90
   7  -2   7   11.00    1.50
  -7   2  -7    8.60    1.80
   7   2   7    8.00    1.60
   7   2   7    8.10    1.70
   8  -2   7   26.40    2.00
   8   2   7   28.70    2.10
  -8   2  -7   23.90    2.20
   8   2   7   26.40    2.40
   9  -2   7    5.30    1.40
  -9   2  -7    8.60    1.70
   9   2   7    8.90    1.60
   9   2   7    6.40    1.70
  10  -2   7   52.59    2.70
 -10   2  -7   54.39    2.80
  10   2   7   57.79    2.80
  10   2   7   56.39    3.30
 -11   2  -7   34.40    2.10
  11   2   7   35.80    2.10
  11   2   7   33.20    2.40
 -12   2  -7  130.19    4.90
 -13   3   7   43.50    1.90
  13   3  -7   38.10    2.00
  12  -3  -7   45.50    2.60
  12   3  -7   43.10    2.10
  12   3  -7   43.70    2.00
 -12   3   7   43.60    2.40
  11  -3  -7   27.30    2.10
  11   3  -7   29.80    1.70
 -11   3   7   31.00    1.80
  11   3  -7   29.90    1.80
  10  -3  -7   29.00    2.30
  10   3  -7   31.50    1.90
 -10   3   7   28.90    1.90
  10   3  -7   33.10    2.00
   9  -3  -7   36.40    2.50
   9   3  -7   40.10    2.30
   9   3  -7   36.70    2.10
   8  -3  -7   66.99    4.00
   8   3  -7   64.79    3.20
   8   3  -7   64.39    3.10
   7  -3  -7  423.16   14.70
   7   3  -7  394.46   14.30
   7   3  -7  407.76   14.40
   6  -3  -7    3.90    1.20
   6   3  -7    4.10    1.30
   6   3  -7    4.10    1.30
   5  -3  -7    6.60    1.30
   5   3  -7   11.00    2.10
   5   3  -7    6.60    1.30
   4  -3  -7  142.79    5.70
  -4   3   7  128.99    5.90
   4   3  -7  144.29    5.70
   4   3  -7  138.59    5.50
   4   3  -7  150.68    5.80
   3  -3  -7  158.78    6.10
   3   3  -7  153.48    6.00
   3   3  -7  156.58    6.20
   3   3  -7  155.68    5.90
  -3   3   7  142.39    6.10
   2  -3  -7  431.96   14.80
  -2   3   7  393.86   14.70
   2   3  -7  421.76   14.70
   2   3  -7  420.46   14.70
   2   3  -7  429.16   14.60
   1  -3  -7   51.19    2.70
   1   3  -7   47.60    2.70
   1   3  -7   53.29    2.80
  -1   3   7   47.20    3.10
   1   3  -7   49.60    3.00
  -1   3   7   50.29    3.90
   0  -3  -7  420.56   14.30
   0   3   7  413.16   14.10
   0   3   7  384.66   14.10
   0   3  -7  391.56   14.00
   0   3  -7  397.36   14.10
   1   3   7    2.00    1.20
  -1   3  -7    0.40    1.10
   1   3   7    3.60    1.30
  -1   3  -7    0.70    0.90
  -1   3  -7   -0.60    1.10
  -2   3  -7  110.29    4.80
  -2   3  -7  109.09    4.80
   2   3   7  111.69    4.70
   2   3   7  119.19    4.90
  -2   3  -7  109.49    4.80
  -3   3  -7   12.40    2.40
  -3   3  -7    7.80    2.30
  -3   3  -7    8.90    1.70
   3   3   7    8.40    1.80
   3   3   7   13.30    2.00
  -4   3  -7  161.88    6.50
   4   3   7  160.48    6.40
  -4   3  -7  160.48    6.50
  -4   3  -7  168.18    6.60
   4   3   7  162.78    6.50
   5  -3   7  228.58    8.50
   5   3   7  220.88    8.60
  -5   3  -7  224.38    8.60
   5   3   7  227.98    8.50
  -5   3  -7  229.18    8.60
   6  -3   7  138.79    5.70
   6   3   7  141.69    5.80
   6   3   7  142.29    5.90
  -6   3  -7  137.29    5.80
   6   3   7  142.79    6.30
   7  -3   7    4.00    1.30
   7   3   7    3.70    1.20
   7   3   7    6.20    1.60
  -7   3  -7    2.90    1.00
   8  -3   7  161.68    5.90
   8   3   7  151.68    6.00
  -8   3  -7  153.78    6.10
   8   3   7  129.89    6.40
   9  -3   7   10.40    1.40
   9   3   7    9.50    1.70
   9   3   7    6.50    1.50
  -9   3  -7   10.00    1.60
  10  -3   7   18.40    1.60
 -10   3  -7   19.60    1.60
  10   3   7   17.40    1.60
  11   3   7   17.30    1.60
 -11   3  -7   21.70    1.40
 -12   3  -7   31.20    1.60
 -12   4   7  171.08    6.10
  12   4  -7  175.88    6.10
  12   4  -7  163.78    6.00
  11  -4  -7  253.77    9.30
  11   4  -7  255.67    8.80
  11   4  -7  255.47    8.90
 -11   4   7  246.18    8.90
  10  -4  -7   24.10    2.10
  10   4  -7   26.10    1.60
  10   4  -7   24.70    1.70
 -10   4   7   24.60    1.60
   9  -4  -7   43.40    2.80
   9   4  -7   48.40    2.40
   9   4  -7   50.89    2.60
  -9   4   7   48.10    2.50
   8  -4  -7  390.16   14.40
  -8   4   7  398.76   14.10
   8   4  -7  407.86   14.20
   8   4  -7  412.46   14.10
   7  -4  -7  338.67   12.50
   7   4  -7  343.97   12.20
   7   4  -7  345.87   12.20
   7   4  -7  350.06   12.30
  -7   4   7  337.97   12.10
   6  -4  -7   28.30    2.20
   6   4  -7   23.60    1.80
   6   4  -7   26.90    2.00
   6   4  -7   29.10    2.50
  -6   4   7   27.30    2.00
   5  -4  -7   33.80    2.30
   5   4  -7   33.50    2.10
   5   4  -7   31.90    2.20
  -5   4   7   33.80    2.20
   5   4  -7   33.40    2.40
  -5   4   7   28.70    3.40
   4  -4  -7  315.47   11.00
  -4   4   7  286.07   10.70
   4   4  -7  294.07   10.80
   4   4  -7  290.07   10.80
   4   4  -7  302.87   10.80
   3  -4  -7    8.10    1.50
   3   4  -7    8.90    2.30
  -3   4   7    6.90    2.20
   3   4  -7    7.10    1.30
   3   4  -7    7.10    1.50
   3   4  -7    8.80    1.60
   2  -4  -7   38.40    2.40
  -2   4   7   42.10    2.70
   2   4  -7   40.00    2.50
   2   4  -7   37.90    2.60
   2   4  -7   36.20    2.30
  -2   4   7   37.00    3.10
   1  -4  -7  427.46   15.10
   1   4  -7  422.06   15.00
  -1   4   7  423.56   14.90
   1   4  -7  427.76   15.00
   1   4  -7  415.56   14.80
   1   4  -7  422.76   14.80
  -1   4   7  426.26   15.00
   0  -4  -7  218.98    8.70
   0   4  -7  222.08    8.30
   0   4  -7  210.88    8.20
   0   4   7  213.18    8.30
   0   4   7  217.68    8.20
   0   4  -7  226.38    8.20
  -1  -4  -7    4.70    1.40
   1   4   7    3.90    1.50
   1   4   7    2.70    1.10
  -1   4  -7    2.00    1.00
  -1   4  -7    3.90    1.00
  -1   4  -7    3.50    1.00
  -2  -4  -7   39.10    2.60
   2   4   7   45.40    2.80
  -2   4  -7   39.80    2.60
   2   4   7   43.40    2.60
  -3   4  -7   53.59    2.90
   3   4   7   50.59    2.90
  -3   4  -7   45.00    3.00
  -3   4  -7   49.50    2.90
   3   4   7   50.29    3.00
   4   4   7   13.20    1.70
  -4   4  -7   13.20    1.80
  -4   4  -7    9.90    2.30
  -4   4  -7   12.10    2.00
   4   4   7   13.50    2.20
   5  -4   7  828.32   28.60
  -5   4  -7  846.32   28.80
  -5   4  -7  851.51   28.50
   5   4   7  841.32   28.60
   5   4   7  839.12   28.70
   6  -4   7   45.70    2.60
   6   4   7   50.89    3.20
   6   4   7   46.20    2.70
  -6   4  -7   44.70    2.90
  -6   4  -7   45.10    2.70
   7  -4   7  392.36   13.40
  -7   4  -7  376.86   13.60
   7   4   7  370.76   13.70
   7   4   7  377.66   13.50
  -7   4  -7  374.86   13.30
   8  -4   7  120.79    4.80
  -8   4  -7  114.59    5.20
   8   4   7  117.99    4.90
   9  -4   7  229.88    8.10
   9   4   7  227.08    8.30
  -9   4  -7  220.38    8.30
 -10   4  -7  166.78    6.10
  10   4   7  155.28    5.90
 -11   4  -7   97.99    3.80
 -11   5   7    1.20    0.60
  10   5  -7   23.00    1.50
 -10   5   7   22.00    1.40
  10   5  -7   24.60    1.40
   9   5  -7   23.70    1.50
  -9   5   7   24.60    1.60
   9   5  -7   24.50    1.60
   8  -5  -7   27.90    2.60
   8   5  -7   26.50    1.80
   8   5  -7   29.90    1.70
  -8   5   7   29.70    1.80
   7  -5  -7  117.29    5.40
   7   5  -7  132.89    5.00
   7   5  -7  131.19    5.40
   7   5  -7  123.39    5.10
   6  -5  -7    0.30    1.10
   6   5  -7    1.10    1.00
   6   5  -7    2.20    0.80
   6   5  -7    1.40    0.70
  -6   5   7    1.60    0.90
   5  -5  -7  107.99    4.80
  -5   5   7   96.59    5.00
  -5   5   7  107.59    4.50
   5   5  -7  108.29    4.50
   5   5  -7  109.19    4.60
   5   5  -7  111.29    4.70
   4  -5  -7   13.90    1.90
  -4   5   7   14.30    2.50
   4   5  -7   15.10    1.70
   4   5  -7   13.70    1.90
   4   5  -7   15.40    2.10
   4   5  -7   13.50    1.50
   3   5  -7    5.70    1.70
  -3   5   7    8.10    2.20
   3   5  -7    6.40    1.40
   3   5  -7    5.50    1.70
   2   5  -7    2.50    1.10
   2   5  -7    4.80    1.00
  -2   5   7    2.20    1.10
   2   5  -7    3.70    1.00
  -2   5   7    4.60    1.50
   2   5  -7    4.30    1.20
   1  -5  -7    8.70    1.70
  -1   5   7    9.10    2.00
   1   5  -7    6.50    1.60
   1   5  -7    8.90    1.80
   1   5  -7    7.00    1.40
   1   5  -7    6.70    1.50
  -1   5   7    5.90    2.00
   0  -5  -7  180.28    7.00
   0   5  -7  171.28    6.80
   0   5   7  168.38    6.80
   0   5  -7  168.38    6.80
   0   5   7  173.18    7.10
   0   5  -7  168.48    6.70
  -1  -5  -7  401.26   13.80
  -1   5  -7  363.26   13.50
  -1   5  -7  375.76   13.50
   1   5   7  374.56   13.80
   1   5   7  372.76   13.50
  -2  -5  -7  211.48    8.10
  -2   5  -7  205.88    7.80
  -2   5  -7  198.98    7.90
  -2   5  -7  189.18    7.70
   2   5   7  207.68    7.90
   2   5   7  217.48    8.90
  -3  -5  -7    1.60    1.10
  -3   5  -7    3.00    1.10
   3   5   7    2.70    1.10
  -3   5  -7    0.40    0.90
  -3   5  -7    1.80    1.00
   3   5   7    2.10    1.10
  -4  -5  -7  282.97   11.10
  -4   5  -7  293.37   10.70
   4   5   7  296.57   10.90
  -4   5  -7  297.97   10.70
  -4   5  -7  303.37   10.90
   4   5   7  305.77   10.90
   5  -5   7   88.79    4.00
   5   5   7   97.99    4.20
   5   5   7   89.49    4.20
  -5   5  -7   89.89    4.20
  -5   5  -7   91.09    4.00
  -6   5  -7   67.99    3.20
   6   5   7   65.59    3.30
  -6   5  -7   71.19    3.80
   6   5   7   65.29    3.40
   7  -5   7   -0.10    0.70
  -7   5  -7    0.50    0.90
   7   5   7    1.50    1.20
  -7   5  -7    0.70    0.70
   7   5   7    1.30    0.80
   8  -5   7   51.49    2.30
   8   5   7   48.70    2.50
  -8   5  -7   49.30    2.50
  -9  -5  -7   51.29    2.80
   9  -5   7   49.70    2.20
  -9   5  -7   49.00    2.30
   9   5   7   50.09    2.30
 -10   5  -7   23.60    1.30
   9   6  -7    3.70    1.10
  -9   6   7    4.40    1.10
  -8   6   7    2.00    1.00
   8   6  -7    3.90    0.90
   7   6  -7  117.39    4.70
   7   6  -7  124.09    4.70
  -7   6   7  121.49    4.70
   7   6  -7  123.09    4.60
   6   6  -7    0.50    0.70
   6   6  -7    1.60    0.80
  -6   6   7    2.00    1.00
   6   6  -7    0.90    0.80
   5   6  -7  142.79    5.80
   5   6  -7  152.08    5.70
   5   6  -7  146.09    5.70
   4   6  -7  481.55   17.20
   4   6  -7  475.25   16.50
  -4   6   7  479.85   16.60
  -3   6   7   24.80    2.20
   3   6  -7   19.70    1.60
   3   6  -7   21.90    2.00
   2   6  -7  435.26   15.00
  -2   6   7  435.56   15.10
  -2   6   7  424.16   14.90
   2   6  -7  423.46   15.10
   2   6  -7  422.56   15.10
   1  -6  -7  703.63   24.60
  -1   6   7  677.73   23.90
   1   6  -7  693.63   24.30
   1   6  -7  706.03   23.90
   1   6  -7  704.53   23.90
  -1   6   7  701.73   23.80
   0  -6  -7  206.18    8.30
   0   6  -7  217.68    8.10
   0   6  -7  215.58    8.10
   0   6   7  215.68    8.00
   0   6  -7  215.18    8.00
   0   6   7  207.98    8.20
  -1  -6  -7   45.90    3.20
   1   6   7   50.99    2.90
  -1   6  -7   51.09    2.80
  -1   6  -7   50.29    2.70
  -1   6  -7   49.90    2.80
   1   6   7   47.90    2.80
  -2  -6  -7   10.00    2.20
   2   6   7   13.40    1.70
   2   6   7   14.70    1.90
  -2   6  -7   13.50    1.80
  -2   6  -7   13.30    2.20
  -2   6  -7   12.50    1.50
  -3  -6  -7   17.30    2.30
   3   6   7   16.50    2.00
  -3   6  -7   16.40    1.60
  -3   6  -7   14.30    1.60
   3   6   7   21.70    2.80
  -3   6  -7   14.70    1.90
  -4  -6  -7   72.89    3.80
  -4   6  -7   71.49    3.20
  -4   6  -7   69.99    3.20
  -4   6  -7   65.99    3.40
   4   6   7   67.49    3.30
   4   6   7   65.39    3.20
   5  -6   7    0.90    0.70
  -5  -6  -7    2.30    1.50
  -5   6  -7    1.20    0.70
   5   6   7    1.20    0.70
  -5   6  -7    1.20    0.80
   5   6   7    1.10    0.80
  -6  -6  -7    1.30    1.80
   6  -6   7    2.50    0.70
   6   6   7    2.80    0.70
   6   6   7    3.50    0.90
  -6   6  -7    2.10    0.70
  -6   6  -7    2.70    0.80
   7  -6   7   20.90    1.30
   7   6   7   25.10    1.70
  -7   6  -7   22.10    1.50
  -7   6  -7   20.70    1.50
   8  -6   7    3.60    1.10
  -8   6  -7    4.80    0.90
   8   6   7    4.20    0.90
   6   7  -7  219.88    7.80
   6   7  -7  228.08    7.80
   5   7  -7   72.79    3.00
   5   7  -7   75.29    3.10
   4   7  -7   21.70    1.60
   4   7  -7   20.40    1.30
   3   7  -7   44.50    2.30
   3   7  -7   47.10    2.20
  -3   7   7   46.20    2.50
  -2   7   7   99.39    4.10
   2   7  -7   98.99    4.00
   2   7  -7  100.69    4.10
   1   7  -7   15.20    1.90
  -1   7   7   21.30    1.60
   1   7  -7   18.90    1.40
  -1   7   7   22.30    1.70
   1   7  -7   18.00    1.50
   0   7  -7   86.79    3.60
   0   7  -7   89.89    3.70
   0   7   7   87.99    3.60
   0   7   7   85.99    3.70
   0   7  -7   85.09    3.60
  -1   7  -7   27.60    1.70
  -1   7  -7   27.70    1.90
   1   7   7   27.60    1.90
   1   7   7   27.40    1.70
  -1   7  -7   25.80    1.60
   2   7   7   99.39    4.00
  -2   7  -7  100.39    4.00
  -2   7  -7   99.29    4.00
   2   7   7  103.19    4.60
  -2   7  -7  103.39    4.00
   3  -7   7   44.80    2.30
   3   7   7   49.90    2.40
  -3   7  -7   49.50    2.30
  -3   7  -7   38.80    2.80
   3   7   7   46.30    2.20
  -3   7  -7   45.50    2.20
   4  -7   7   61.19    2.60
  -4   7  -7   60.09    2.60
  -4   7  -7   61.99    2.70
   4   7   7   62.29    2.70
   4   7   7   54.89    2.60
   5  -7   7   58.39    2.40
  -5   7  -7   52.29    2.90
   5   7   7   60.39    2.70
  -5   7  -7   58.69    2.40
   5   7   7   62.99    2.60
   6  -7   7  120.89    4.20
  -6   7  -7  107.69    4.20
   6   7   7  115.29    4.20
   2   8  -7   14.60    1.10
   2   8  -7   16.30    1.00
  -1  -8   7   19.00    1.20
   1   8  -7   19.00    1.20
  -1   8   7   19.80    1.50
   1   8  -7   17.50    1.10
   0  -8   7   24.70    1.30
   0   8  -7   24.90    1.40
   0   8   7   23.20    1.40
   0   8  -7   23.90    1.20
   1  -8   7   21.10    1.20
  -1   8  -7   24.00    1.20
   1   8   7   20.50    1.30
 -14   0   8  147.89    5.30
  14   0  -8  148.49    5.30
  13   0  -8  169.28    6.60
  13   0  -8  169.78    6.20
  12   0  -8  702.73   23.80
  12   0  -8  703.53   24.20
  11   0  -8   46.00    2.80
  11   0  -8   48.60    2.50
  11   0  -8   51.89    2.60
  10   0  -8  395.86   15.10
  10   0  -8  434.96   14.80
  10   0  -8  437.86   14.90
   9   0  -8    5.50    1.70
   9   0  -8    6.30    1.20
   8   0  -8   15.90    1.80
   8   0  -8   18.50    1.60
   8   0  -8   21.00    1.80
   7   0  -8   25.70    1.90
   7   0  -8   26.70    2.00
   7   0  -8   25.00    2.00
   6   0  -8  496.45   17.50
   6   0  -8  501.55   17.40
   6   0  -8  519.45   17.70
   5   0  -8  103.29    4.30
  -5   0   8   93.99    5.10
   5   0  -8  100.69    4.40
   5   0  -8   93.89    4.10
   4   0  -8  786.32   27.10
   4   0  -8  822.12   27.30
   3   0  -8  369.46   13.00
   2   0  -8   21.60    1.70
   1   0  -8 5750.23  188.88
   0   0  -8 9999.00  327.77
  -1   0  -8 1356.76   45.30
   2   0   8    1.50    1.30
   2   0   8    1.40    1.10
   3   0   8  903.31   31.00
   3   0   8  935.81   31.00
   4   0   8   78.59    4.20
   4   0   8   88.89    3.80
   5   0   8  100.59    4.40
   5   0   8   98.79    5.00
   5   0   8  109.09    4.80
  -6   0  -8    8.80    1.90
   6   0   8   11.80    1.60
   6   0   8   11.50    1.80
   7   0   8   87.49    4.00
  -7   0  -8   77.99    4.40
   7   0   8   89.09    4.30
   8   0   8   45.00    3.00
  -8   0  -8   36.60    3.10
   8   0   8   47.20    2.60
   9   0   8  148.79    6.50
  -9   0  -8  150.98    6.30
   9   0   8  159.28    6.10
  10   0   8    2.50    0.90
  11   0   8  111.09    4.30
 -14   1   8   82.29    3.10
  14   1  -8   81.89    3.10
  13  -1  -8  168.28    6.60
  13  -1  -8  175.88    6.30
  13   1  -8  173.68    6.30
  13   1  -8  174.48    6.70
  12  -1  -8   30.00    2.10
  12  -1  -8   32.90    1.80
  12   1  -8   25.00    2.50
  12   1  -8   31.60    1.80
  12   1  -8   31.50    1.70
  11  -1  -8    5.40    1.40
  11   1  -8    6.60    1.20
  11   1  -8    4.80    1.50
  11   1  -8    5.70    1.00
  10  -1  -8   13.30    1.70
  10  -1  -8   11.00    1.60
  10  -1  -8   12.50    1.40
  10   1  -8   12.10    1.30
  10   1  -8   13.70    1.60
  10   1  -8   14.70    1.80
   9  -1  -8    1.40    0.80
   9  -1  -8    0.80    0.70
   9  -1  -8    0.40    0.90
   9   1  -8    1.60    1.10
   9   1  -8    0.40    0.70
   9   1  -8    0.10    0.80
   8  -1  -8   20.00    1.70
   8  -1  -8   20.10    1.90
   8  -1  -8   19.20    2.10
   8   1  -8   21.20    1.80
   8   1  -8   20.10    2.00
   8   1  -8   19.70    1.60
   7  -1  -8    4.30    1.20
   7  -1  -8    5.80    1.30
   7   1  -8    6.20    1.50
   7   1  -8    5.60    1.20
   6  -1  -8   39.10    2.90
   6  -1  -8   42.00    2.40
   6   1  -8   41.30    2.40
   6   1  -8   36.10    2.40
   6   1  -8   38.60    2.30
   5  -1  -8   39.30    3.50
   5  -1  -8   45.10    2.50
   5  -1  -8   47.20    2.60
   5   1  -8   49.20    2.60
  -5   1   8   41.50    3.80
   5   1  -8   45.10    2.50
   5   1  -8   40.70    2.60
   4  -1  -8   45.90    2.80
   4  -1  -8   53.69    2.60
  -4   1   8   47.10    3.60
   4   1  -8   48.50    2.70
   4   1  -8   46.90    2.70
   3  -1  -8   17.70    1.50
   3   1  -8   13.30    1.70
  -3   1   8   16.90    4.00
   3   1  -8   14.70    2.00
   2  -1  -8   50.99    2.60
   2   1  -8   47.10    2.60
   1  -1  -8  238.68    9.60
   1   1  -8  258.77    9.00
   0  -1  -8   55.59    2.80
   0   1   8   50.69    3.00
   0   1  -8   51.49    2.90
  -1  -1  -8  457.05   16.90
   1   1   8  455.95   15.90
   2  -1   8    1.80    1.00
  -2  -1  -8    6.30    3.50
   2   1   8    0.50    1.20
  -2   1  -8    1.70    1.40
   2   1   8    0.60    1.20
   3  -1   8   84.99    3.80
   3   1   8   82.89    3.80
  -3   1  -8   84.39    4.10
   3   1   8   78.59    4.00
   4  -1   8  112.79    5.00
   4  -1   8  113.59    4.70
  -4   1  -8  107.89    5.00
   4   1   8  112.89    5.10
   4   1   8  117.89    4.80
   5  -1   8   94.19    4.20
   5   1   8   96.39    4.60
  -5   1  -8   90.79    4.40
   5   1   8   93.99    4.20
   5   1   8  102.69    4.60
   6   1   8   56.29    3.40
   6   1   8   58.89    3.10
  -6   1  -8   64.39    3.40
   7  -1   8   36.30    2.40
  -7   1  -8   39.40    2.80
   7   1   8   37.20    2.50
   7   1   8   36.60    2.70
   8  -1   8    1.00    0.80
  -8   1  -8    2.80    1.20
   8   1   8    1.30    1.00
   8   1   8    0.70    0.90
   9  -1   8   25.80    2.00
   9   1   8   27.70    2.40
   9   1   8   34.10    2.10
  -9   1  -8   31.00    2.40
  10  -1   8   24.90    1.80
  10   1   8   26.20    1.90
  10   1   8   24.50    2.30
 -10   1  -8   25.60    2.10
  11  -1   8    6.60    1.40
  11   1   8    8.50    1.40
 -14   2   8  407.26   13.50
  14   2  -8  395.56   13.50
  13  -2  -8   -0.10    1.00
 -13   2   8    2.70    0.70
  13   2  -8    1.50    0.50
  12  -2  -8   36.90    2.30
  12  -2  -8   33.50    2.00
  12   2  -8   36.10    2.70
  12   2  -8   36.80    2.00
  12   2  -8   35.00    1.80
  11  -2  -8  267.07    9.40
  11  -2  -8  256.17    9.80
  11   2  -8  266.17    9.40
  11   2  -8  257.57    9.80
  11   2  -8  263.47    9.50
  10  -2  -8  496.35   16.40
  10  -2  -8  438.66   16.70
  10   2  -8  480.85   16.40
  10   2  -8  491.85   16.30
  10   2  -8  448.76   16.60
   9  -2  -8  337.87   12.90
   9  -2  -8  352.56   12.50
   9   2  -8  346.97   12.80
   9   2  -8  370.36   12.90
   9   2  -8  349.07   12.70
   8  -2  -8  149.29    6.00
   8  -2  -8  129.19    5.70
   8   2  -8  129.79    5.40
   8   2  -8  134.89    5.50
   8   2  -8  141.69    5.90
   7   2  -8   23.30    1.80
   7   2  -8   22.40    1.80
   7   2  -8   21.60    2.30
   6  -2  -8  144.59    5.80
   6  -2  -8  152.08    6.20
   6   2  -8  153.58    6.00
   6   2  -8  148.79    6.00
   5  -2  -8    2.20    0.80
   5  -2  -8    1.80    1.00
  -5   2   8    4.00    2.00
   5   2  -8    1.10    0.90
   5   2  -8    2.00    1.30
   4  -2  -8    5.60    1.30
   4  -2  -8    9.10    1.30
  -4   2   8    9.50    2.50
   4   2  -8    5.90    1.40
   4   2  -8    7.40    1.50
   4   2  -8    6.90    1.50
   3  -2  -8   20.10    1.60
   3   2  -8   18.00    1.90
   3   2  -8   23.90    2.20
  -3   2   8   16.60    2.60
   3   2  -8   19.10    1.80
   2  -2  -8    9.70    1.30
   2   2  -8    8.10    1.60
  -2   2   8   12.10    2.30
   2   2  -8    8.70    2.10
   2   2  -8   11.40    1.80
   1  -2  -8 1049.99   33.70
   1   2  -8  986.40   33.50
   1   2  -8  975.40   33.40
   1   2  -8  972.40   33.50
  -1   2   8  994.50   33.50
   0  -2  -8   52.99    2.70
   0   2   8   45.40    2.90
   0   2  -8   45.70    2.80
   0   2   8   48.00    3.20
   0   2  -8   47.80    2.80
  -1  -2  -8  319.57   13.90
   1  -2   8  335.17   11.30
   1   2   8  300.57   11.30
   1   2   8  316.27   11.20
  -1   2  -8  304.87   11.30
  -1   2  -8  308.77   11.20
   2  -2   8   48.00    2.60
   2   2   8   48.00    2.80
   2   2   8   47.80    2.70
  -2   2  -8   41.00    2.80
  -2   2  -8   44.20    2.80
   3  -2   8   62.09    3.00
   3   2   8   55.19    3.00
  -3   2  -8   52.79    3.10
   3   2   8   60.19    3.20
   4  -2   8   11.30    1.60
  -4   2  -8    6.80    1.80
   5  -2   8  453.95   16.20
   5   2   8  465.35   16.20
  -5   2  -8  465.55   16.30
   6  -2   8   13.60    1.60
  -6   2  -8   15.10    1.90
   6   2   8    9.60    2.40
   6   2   8   10.00    1.90
   6   2   8   13.80    1.70
   7  -2   8  457.35   15.50
  -7   2  -8  455.65   15.60
   7   2   8  440.76   15.60
   7   2   8  403.36   16.00
   8  -2   8   68.09    3.20
   8   2   8   58.89    3.70
  -8   2  -8   65.29    3.40
   8   2   8   66.69    3.30
   9  -2   8  300.07   10.70
   9   2   8  275.17   11.20
  -9   2  -8  319.67   11.50
  10  -2   8  197.48    7.20
 -10   2  -8  199.38    7.40
  10   2   8  193.68    7.20
  11   2   8    0.30    1.00
 -11   2  -8    0.50    0.70
 -12   2  -8    1.90    0.80
  13   3  -8   46.10    2.00
 -13   3   8   45.50    2.00
  12  -3  -8  127.19    5.10
 -12   3   8  125.09    4.70
  12   3  -8  128.59    4.60
  12   3  -8  123.89    4.70
  11  -3  -8  316.97   12.20
 -11   3   8  334.77   11.50
  11   3  -8  336.07   11.60
  11   3  -8  333.17   11.50
  10  -3  -8   39.20    2.50
  10   3  -8   34.70    2.00
  10   3  -8   37.40    2.10
 -10   3   8   40.50    2.10
   9  -3  -8  111.69    5.10
   9   3  -8  121.89    4.90
   9   3  -8  116.79    4.70
   8  -3  -8   83.29    4.10
   8   3  -8   89.49    4.20
   8   3  -8   85.79    3.80
   7  -3  -8    0.20    0.90
   7   3  -8   -2.30    1.40
   7   3  -8    0.80    0.80
   6  -3  -8    9.70    1.70
   6   3  -8    8.60    2.20
   6   3  -8   11.20    1.50
   6   3  -8    9.70    1.40
   5  -3  -8  208.58    7.80
   5   3  -8  203.48    7.60
  -5   3   8  192.08    7.70
   5   3  -8  181.88    7.70
   5   3  -8  202.48    7.50
   4  -3  -8    3.30    1.10
   4   3  -8    7.20    1.40
   4   3  -8    4.30    1.20
   4   3  -8    8.00    1.40
  -4   3   8    5.40    1.40
   3  -3  -8  141.29    5.80
   3   3  -8  140.09    5.80
   3   3  -8  144.49    5.60
  -3   3   8  143.89    5.80
   3   3  -8  142.49    5.70
   2  -3  -8  244.58    9.40
   2   3  -8  253.67    9.40
   2   3  -8  253.57    9.20
   2   3  -8  252.07    9.30
  -2   3   8  260.77    9.40
   1  -3  -8    1.90    0.90
   1   3  -8    4.10    1.40
  -1   3   8    0.50    1.20
  -1   3   8    0.80    1.70
   1   3  -8    3.00    1.00
   1   3  -8    1.70    1.10
   0  -3  -8  179.48    7.10
   0   3  -8  176.38    6.80
   0   3  -8  182.58    7.00
   0   3   8  179.38    7.00
   0   3   8  170.58    7.00
   0   3  -8  180.48    7.00
  -1  -3  -8    0.40    0.80
  -1   3  -8    4.70    1.60
   1   3   8    1.30    1.10
   1   3   8    6.20    1.90
  -1   3  -8    3.40    1.20
  -1   3  -8    2.20    1.10
  -2   3  -8  423.66   14.80
   2   3   8  418.66   14.90
  -2   3  -8  422.36   14.80
  -2   3  -8  418.16   14.90
   2   3   8  429.86   14.90
  -3   3  -8    2.90    1.20
   3   3   8    6.60    1.80
  -3   3  -8    5.30    1.50
  -3   3  -8    5.50    1.40
   4  -3   8  263.77    9.60
   4   3   8  259.67    9.60
  -4   3  -8  259.87    9.70
   4   3   8  253.27    9.60
   5  -3   8   94.79    4.20
   5   3   8   96.39    4.30
   5   3   8   95.79    4.40
  -5   3  -8   94.89    4.40
   6  -3   8  103.79    4.50
  -6   3  -8  100.89    4.70
   6   3   8  103.49    4.60
   6   3   8  105.79    4.80
   7  -3   8   10.10    1.40
   7   3   8   10.20    1.70
  -7   3  -8    9.90    1.70
   8  -3   8  370.56   13.10
   8   3   8  370.76   13.20
  -8   3  -8  376.16   13.40
   9  -3   8    3.60    0.80
  -9   3  -8    4.90    1.20
   9   3   8    4.00    1.30
  10  -3   8  128.99    5.00
 -10   3  -8  133.99    5.20
  10   3   8  142.89    5.20
 -11   3  -8  289.97   10.20
  11   3   8  292.07   10.00
  12   4  -8   22.10    1.30
  12   4  -8   22.20    1.30
  11  -4  -8   17.10    2.10
  11   4  -8   17.70    1.20
  11   4  -8   19.70    1.20
 -11   4   8   16.20    1.20
  10  -4  -8   12.30    1.70
  10   4  -8   11.50    1.10
 -10   4   8   10.40    1.20
  10   4  -8   11.20    1.20
   9  -4  -8  396.06   14.20
   9   4  -8  400.26   14.00
   9   4  -8  392.66   13.90
  -9   4   8  410.46   13.90
   8  -4  -8   34.50    2.40
   8   4  -8   36.70    2.20
   8   4  -8   32.60    2.00
  -8   4   8   36.70    2.10
   7  -4  -8    1.30    0.80
   7   4  -8    0.60    1.20
   7   4  -8    1.00    0.70
  -7   4   8    1.40    0.80
   7   4  -8    0.60    0.70
   6  -4  -8    0.90    0.80
   6   4  -8   -0.40    0.80
   6   4  -8    0.80    1.10
  -6   4   8    1.00    0.90
   6   4  -8    0.30    0.70
   5  -4  -8    4.90    1.50
   5   4  -8    2.00    0.70
   5   4  -8    4.10    1.40
   5   4  -8    1.70    1.00
  -5   4   8    1.20    1.20
  -5   4   8    3.50    1.70
   4  -4  -8   14.00    1.70
  -4   4   8   12.30    2.40
   4   4  -8   11.90    1.50
   4   4  -8   16.80    2.00
   4   4  -8   12.30    1.70
   3  -4  -8  399.06   14.00
   3   4  -8  390.86   13.80
   3   4  -8  377.86   13.80
  -3   4   8  376.86   13.70
   3   4  -8  388.46   13.70
   2  -4  -8   21.50    1.90
   2   4  -8   22.90    2.00
  -2   4   8   24.20    2.30
   2   4  -8   24.80    1.90
   2   4  -8   25.20    2.20
   1  -4  -8   22.40    2.00
   1   4  -8   23.10    2.20
   1   4  -8   24.20    2.00
  -1   4   8   25.80    2.20
   1   4  -8   22.80    2.00
   0  -4  -8  253.07    9.30
   0   4   8  242.88    9.10
   0   4  -8  247.18    9.20
   0   4  -8  246.18    9.20
   0   4   8  227.08    9.10
   0   4  -8  246.38    9.00
  -1  -4  -8   98.89    4.50
  -1   4  -8   96.19    4.30
  -1   4  -8   98.49    4.30
   1   4   8   95.19    4.40
  -1   4  -8   92.89    4.30
   1   4   8   96.59    4.40
  -2  -4  -8    0.60    1.00
  -2   4  -8    0.40    0.90
   2   4   8    4.10    1.20
  -2   4  -8    1.50    1.00
   2   4   8    2.20    1.00
  -2   4  -8   -0.20    1.00
   3   4   8  526.95   18.40
  -3   4  -8  518.05   18.40
  -3   4  -8  536.65   18.30
  -3   4  -8  527.45   18.20
   3   4   8  519.55   18.40
   4  -4   8  105.49    4.60
   4   4   8  111.59    4.80
  -4   4  -8  102.59    4.70
   4   4   8  105.89    4.90
  -4   4  -8  107.69    4.70
   5  -4   8   42.20    2.40
   5   4   8   38.20    2.70
  -5   4  -8   39.30    2.70
  -5   4  -8   39.50    2.60
   5   4   8   35.50    2.50
   6  -4   8    7.40    1.30
  -6   4  -8    4.70    1.50
   6   4   8    9.60    2.30
   6   4   8    5.10    1.50
   7  -4   8    1.60    0.90
   7   4   8    2.00    1.40
  -7   4  -8   -0.50    0.80
   7   4   8   -2.10    1.70
   8  -4   8  190.08    6.90
   8   4   8  177.08    6.90
  -8   4  -8  186.98    7.20
   9  -4   8   73.29    3.00
  -9   4  -8   73.59    3.20
   9   4   8   73.89    3.20
  10   4   8  104.99    3.90
 -10   4  -8  100.29    4.10
 -11   4  -8    6.00    0.90
 -11   5   8  195.58    6.80
  10   5  -8    6.90    1.00
  10   5  -8    7.30    0.90
 -10   5   8    8.90    1.10
   9   5  -8   63.79    2.70
  -9   5   8   65.69    2.80
   9   5  -8   62.49    2.70
   8  -5  -8   50.09    3.10
   8   5  -8   47.00    2.30
  -8   5   8   46.40    2.40
   8   5  -8   47.40    2.40
   7  -5  -8    4.00    1.30
   7   5  -8    3.80    1.00
   7   5  -8    6.20    1.70
   7   5  -8    4.40    1.10
  -7   5   8    2.40    0.90
   6  -5  -8   42.10    2.80
  -6   5   8   44.80    2.60
   6   5  -8   46.80    2.40
   6   5  -8   50.59    2.60
   5  -5  -8   37.50    2.50
   5   5  -8   42.10    2.30
  -5   5   8   45.10    3.30
   5   5  -8   38.20    2.60
   5   5  -8   45.70    2.50
   4  -5  -8    2.70    1.10
   4   5  -8    2.70    1.00
   4   5  -8    4.30    1.20
  -4   5   8    4.40    1.50
   4   5  -8    2.60    0.90
   3  -5  -8  186.78    7.90
   3   5  -8  206.58    7.80
   3   5  -8  204.38    7.80
  -3   5   8  206.68    7.90
   3   5  -8  225.48    9.10
   2  -5  -8  731.93   25.50
   2   5  -8  745.83   25.40
   2   5  -8  761.22   25.30
   2   5  -8  746.03   25.40
  -2   5   8  766.92   25.40
  -2   5   8  694.13   25.10
   1  -5  -8    4.10    1.50
   1   5  -8    3.40    1.40
  -1   5   8    4.30    1.40
  -1   5   8    3.00    1.10
   1   5  -8    2.70    0.90
   1   5  -8    4.50    1.40
   0  -5  -8  118.39    5.20
   0   5  -8  118.59    5.10
   0   5  -8  119.29    5.10
   0   5   8  117.79    5.10
   0   5  -8  119.99    5.00
   0   5   8  120.69    5.30
  -1  -5  -8  171.08    7.10
   1   5   8  182.38    7.10
  -1   5  -8  176.88    7.10
  -1   5  -8  169.58    7.00
  -1   5  -8  190.48    8.20
   1   5   8  179.28    7.00
  -2  -5  -8  677.23   23.90
   2   5   8  684.83   23.60
  -2   5  -8  688.93   23.50
   2   5   8  701.73   23.70
  -2   5  -8  670.93   23.60
  -2   5  -8  697.23   23.50
  -3  -5  -8  123.49    5.50
   3   5   8  127.49    5.40
   3   5   8  129.09    5.30
  -3   5  -8  123.09    5.30
  -3   5  -8  125.49    5.20
  -3   5  -8  127.39    5.20
  -4  -5  -8  749.23   26.90
   4  -5   8  777.02   26.60
  -4   5  -8  786.72   26.80
   4   5   8  767.42   26.70
  -4   5  -8  809.72   26.60
   4   5   8  801.72   26.70
   5  -5   8   43.70    3.10
  -5  -5  -8   39.80    2.70
   5   5   8   41.80    2.50
  -5   5  -8   41.50    2.50
   5   5   8   45.70    3.10
   6  -5   8   12.00    1.20
   6   5   8    6.00    1.70
  -6   5  -8   11.20    1.30
  -6   5  -8    9.80    1.70
   6   5   8    9.20    1.30
  -7  -5  -8    5.70    1.50
   7  -5   8    7.10    1.00
   7   5   8    8.60    1.20
  -7   5  -8    8.40    1.10
  -8  -5  -8    4.40    1.20
   8  -5   8    4.70    0.90
  -8   5  -8    6.00    1.00
   8   5   8    5.50    1.00
   9  -5   8    0.50    0.90
  -9   5  -8   -0.10    0.50
   9   5   8    1.70    0.70
   9   6  -8    5.60    1.00
   8   6  -8    8.40    1.30
   8   6  -8    8.60    1.40
   7   6  -8   66.79    3.00
   7   6  -8   72.39    2.90
   6   6  -8   11.60    1.30
   6   6  -8   11.30    1.10
   6   6  -8    9.20    1.40
   5   6  -8   98.69    4.00
   5   6  -8   96.09    4.00
   5   6  -8  100.69    4.10
  -4   6   8   28.50    2.40
   4   6  -8   29.30    1.80
   4   6  -8   30.10    2.00
   4   6  -8   30.90    2.00
   3   6  -8   99.19    4.20
   3   6  -8   99.49    4.20
   3   6  -8   98.79    4.30
  -3   6   8  102.79    4.30
   2  -6  -8  163.28    6.90
  -2   6   8  167.68    7.10
  -2   6   8  172.18    6.60
   2   6  -8  170.68    6.50
   2   6  -8  177.68    7.00
   1  -6  -8  226.08    8.90
  -1   6   8  233.68    8.50
   1   6  -8  245.48    8.60
   1   6  -8  223.88    9.70
   0  -6  -8  186.18    7.40
   0   6   8  188.18    7.00
   0   6  -8  182.28    7.10
  -1  -6  -8   30.20    2.50
  -1   6  -8   31.10    2.10
   1   6   8   28.30    2.20
  -1   6  -8   29.70    1.90
  -1   6  -8   31.10    2.00
   1   6   8   29.60    2.10
  -2  -6  -8  154.28    6.30
   2   6   8  159.68    6.10
   2   6   8  159.18    6.20
  -2   6  -8  154.08    6.00
  -2   6  -8  154.28    6.00
  -2   6  -8  152.68    6.10
  -3  -6  -8  463.95   17.20
  -3   6  -8  472.75   16.30
   3   6   8  479.35   16.50
  -3   6  -8  484.65   16.50
  -3   6  -8  477.55   16.20
   3   6   8  462.95   16.40
  -4  -6  -8    9.10    2.00
   4  -6   8   14.80    1.30
  -4   6  -8   14.90    1.30
  -4   6  -8   13.50    1.40
   4   6   8   12.00    1.30
   4   6   8   11.80    1.50
  -5  -6  -8   11.20    2.20
   5  -6   8    8.90    1.00
  -5   6  -8   10.00    1.20
   5   6   8    8.80    1.40
  -5   6  -8    8.50    1.20
   5   6   8   10.00    1.20
   6  -6   8   25.70    1.40
   6   6   8   28.30    1.60
  -6   6  -8   25.80    1.60
  -6   6  -8   24.10    1.70
   6   6   8   25.30    1.80
   7  -6   8   71.49    2.80
   7   6   8   68.09    2.90
  -7   6  -8   74.09    2.90
  -8   6  -8   11.70    1.10
   6   7  -8    9.80    0.90
   5   7  -8   16.10    1.20
   5   7  -8   14.90    1.10
   4   7  -8   18.10    1.20
   4   7  -8   17.60    1.30
   3   7  -8   19.00    1.50
  -3   7   8   20.20    2.60
   3   7  -8   20.80    1.30
  -2   7   8   15.50    1.50
   2   7  -8   15.50    1.60
   2   7  -8   15.50    1.30
   2   7  -8   14.50    1.30
  -1   7   8    1.80    1.20
   1   7  -8    1.80    0.70
   1   7  -8    1.30    0.90
   1   7  -8    1.60    0.70
   0   7   8   26.70    1.70
   0   7  -8   27.40    1.60
   0   7   8   24.50    1.80
   0   7  -8   27.30    2.00
   0   7  -8   26.60    1.50
  -1   7  -8   18.60    1.30
  -1   7  -8   20.20    1.50
  -1   7  -8   19.20    1.40
   1   7   8   19.80    1.40
   2  -7   8    4.10    0.80
   2   7   8    4.50    0.90
  -2   7  -8    2.80    0.80
   2   7   8    4.60    1.10
  -2   7  -8    3.10    0.90
   3  -7   8   40.00    1.90
   3   7   8   39.20    1.90
  -3   7  -8   37.60    2.00
   3   7   8   39.80    2.00
  -3   7  -8   37.70    1.80
   4  -7   8   35.20    1.60
   4   7   8   32.50    1.70
  -4   7  -8   33.40    1.60
   4   7   8   36.80    1.80
  -4   7  -8   34.00    1.90
   5  -7   8   35.00    1.50
   5   7   8   30.40    1.50
 -14   0   9   -0.30    0.50
  13   0  -9    0.50    0.50
  13   0  -9   -0.50    1.10
  12   0  -9    4.70    1.40
  11   0  -9   -0.20    0.90
  11   0  -9    0.30    0.70
  11   0  -9   -0.60    0.50
  10   0  -9   -0.50    0.70
  10   0  -9    1.00    0.70
  10   0  -9   -0.10    0.90
   9   0  -9    0.60    0.70
   9   0  -9   -0.40    0.90
   9   0  -9   -0.40    0.80
   8   0  -9    1.00    0.90
   8   0  -9    1.00    0.80
   8   0  -9    1.90    0.90
   7   0  -9   -0.60    0.70
   7   0  -9    0.20    0.80
   7   0  -9    0.80    0.90
   6   0  -9   -0.20    0.80
  -6   0   9    1.30    2.20
   6   0  -9    0.70    0.80
  -5   0   9   -0.30    1.40
   5   0  -9   -0.90    1.10
   5   0  -9    0.30    0.90
   5   0  -9    0.50    0.70
   4   0  -9   -0.50    0.90
   4   0  -9   -0.10    0.70
   4   0  -9    0.90    1.20
  -4   0   9   -0.60    1.40
   3   0  -9    2.00    0.80
   3   0  -9    1.20    1.50
   3   0  -9    0.40    1.10
   2   0  -9    0.70    0.80
   1   0  -9    0.50    0.70
   0   0   9   -2.00    1.40
   0   0  -9   -0.20    0.80
   1   0   9    0.30    1.20
  -1   0  -9    0.00    0.80
   1   0   9    0.90    1.20
  -2   0  -9   -0.50    0.80
   2   0   9   -0.30    1.10
   2   0   9   -0.90    1.00
   3   0   9    0.40    0.90
   3   0   9    0.40    1.10
   4   0   9    0.60    1.30
   4   0   9   -0.50    0.90
   5   0   9    0.00    0.80
   6   0   9   -1.10    0.90
   7   0   9    0.60    0.80
   8   0   9   -0.10    0.90
   9   0   9    0.90    0.80
  10   0   9    1.00    0.70
  11   0   9    0.30    0.80
  13  -1  -9   16.90    1.70
  13  -1  -9   17.70    1.40
  13   1  -9   21.30    1.30
  12  -1  -9  181.78    6.40
  12  -1  -9  175.98    6.80
  12   1  -9  168.38    6.70
  12   1  -9  170.98    6.40
  12   1  -9  171.88    6.40
  11  -1  -9  579.84   21.10
  11  -1  -9  628.74   20.70
  11   1  -9  616.64   20.70
  11   1  -9  614.94   21.10
  11   1  -9  602.54   20.70
  10  -1  -9  375.96   14.70
  10  -1  -9  435.56   14.40
  10   1  -9  423.56   14.40
  10   1  -9  423.66   14.40
  10   1  -9  394.56   14.70
   9  -1  -9   16.40    1.90
   9  -1  -9   17.20    1.60
   9  -1  -9   19.60    1.90
   9   1  -9   13.50    1.40
   9   1  -9   15.80    1.90
   9   1  -9   14.80    1.70
   8  -1  -9  318.67   12.80
   8  -1  -9  337.67   12.10
   8  -1  -9  347.47   12.00
   8   1  -9  324.47   12.10
   8   1  -9  369.06   14.30
   8   1  -9  334.37   12.00
   7  -1  -9  163.98    6.30
   7  -1  -9  154.78    6.40
   7  -1  -9  163.88    6.70
   7   1  -9  166.38    6.70
   7   1  -9  167.88    6.30
   7   1  -9  162.68    6.40
   6  -1  -9  127.99    5.40
   6  -1  -9  125.89    5.20
   6  -1  -9  137.39    5.50
   6   1  -9  134.49    5.40
   6   1  -9  115.19    6.30
   6   1  -9  125.39    5.20
   5  -1  -9  129.79    5.30
   5  -1  -9  129.89    5.10
   5   1  -9  129.39    5.30
   5   1  -9  123.99    5.10
  -5   1   9  120.69    5.50
   5   1  -9  124.69    5.10
   4  -1  -9   27.10    2.40
   4  -1  -9   25.40    1.90
   4   1  -9   28.80    2.20
   4   1  -9   31.80    2.10
   4   1  -9   28.50    2.20
  -4   1   9   25.00    2.70
   3  -1  -9   59.89    3.00
   3   1  -9   55.49    3.10
   3   1  -9   55.09    3.10
   3   1  -9   62.39    3.10
  -3   1   9   54.09    3.40
   2  -1  -9   34.90    2.90
   2   1  -9   32.90    2.40
  -2   1   9   33.20    2.40
   2   1  -9   36.70    2.60
   2   1  -9   31.30    2.70
  -1  -1   9   67.89    4.80
   1  -1  -9   87.49    3.70
   1   1  -9   82.49    3.80
   0  -1   9  299.27   10.80
   0   1  -9  294.47   10.90
   0   1   9  296.77   10.90
   0   1   9  317.07   11.00
  -1  -1  -9  313.47   10.80
   1  -1   9  287.67   10.60
  -1   1  -9  288.27   10.70
   1   1   9  295.97   10.70
   1   1   9  287.17   10.60
   2  -1   9  345.87   12.50
   2   1   9  353.56   12.50
   2   1   9  363.26   12.60
  -2   1  -9  348.27   12.60
   3  -1   9  181.78    6.80
  -3   1  -9  169.58    6.90
   3   1   9  174.58    6.80
   3   1   9  173.38    6.80
   4  -1   9    8.90    2.20
   4   1   9    7.00    1.50
   4   1   9    3.70    1.50
  -4   1  -9    7.40    2.10
   5  -1   9  309.47   11.70
   5  -1   9  327.37   11.60
   5   1   9  315.07   11.60
   5   1   9  326.57   11.60
  -5   1  -9  325.37   11.70
   6  -1   9  423.86   14.80
   6   1   9  410.06   14.80
  -6   1  -9  422.06   14.90
   7  -1   9   64.19    3.30
   7   1   9   67.29    3.50
  -7   1  -9   69.89    3.60
   8  -1   9   93.49    4.00
  -8   1  -9   85.89    4.20
   8   1   9   90.69    4.10
   9  -1   9   19.20    1.60
  -9   1  -9   20.20    2.00
   9   1   9   19.30    1.60
  10  -1   9   39.60    2.10
 -10   1  -9   39.80    2.40
  10   1   9   37.10    2.10
  11  -1   9   27.60    1.70
  11   1   9   29.90    1.70
  13   2  -9    2.60    0.70
 -13   2   9    2.60    0.70
  12  -2  -9   49.00    2.70
  12   2  -9   51.79    2.30
  12   2  -9   52.59    2.50
 -12   2   9   52.19    2.30
  11  -2  -9    7.20    1.40
  11  -2  -9   10.00    1.90
  11   2  -9    8.60    1.20
  11   2  -9    9.50    1.00
  10  -2  -9   67.99    3.80
  10  -2  -9   74.69    3.70
  10   2  -9   79.19    3.60
  10   2  -9   86.99    3.90
  10   2  -9   67.49    3.90
   9  -2  -9   36.90    2.50
   9   2  -9   40.40    2.30
   9   2  -9   40.50    2.20
   9   2  -9   36.50    2.90
   8  -2  -9   74.59    3.90
   8   2  -9   79.69    3.60
   8   2  -9   80.29    3.70
   7  -2  -9   46.70    2.90
   7   2  -9   47.00    2.70
   7   2  -9   52.39    3.10
   6  -2  -9  175.38    6.90
   6   2  -9  163.68    6.60
   6   2  -9  169.08    6.50
   5  -2  -9   45.10    2.70
   5  -2  -9   46.10    2.70
   5   2  -9   49.60    2.60
  -5   2   9   38.00    3.40
   5   2  -9   50.29    2.70
   4  -2  -9   60.09    3.10
   4   2  -9   57.19    2.90
  -4   2   9   55.49    3.30
   4   2  -9   58.69    3.00
   3  -2  -9  219.98    8.30
   3   2  -9  219.08    8.10
  -3   2   9  213.18    8.20
   3   2  -9  217.38    8.20
   3   2  -9  218.28    8.10
   2  -2  -9   39.90    2.40
   2   2  -9   43.30    2.60
  -2   2   9   42.30    2.80
   2   2  -9   41.60    2.60
   2   2  -9   40.90    2.50
  -1  -2   9    3.40    1.50
   1  -2  -9    5.50    1.20
  -1   2   9    3.20    1.20
   1   2  -9    3.50    1.10
   1   2  -9    3.40    1.00
   1   2  -9    3.50    1.10
  -1   2   9    2.30    2.00
   0  -2   9  218.48    8.30
   0  -2  -9  231.18    8.50
   0   2  -9  226.38    8.40
   0   2   9  218.88    8.30
   0   2   9  228.68    8.40
   0   2  -9  223.48    8.30
   0   2  -9  205.78    8.30
   1  -2   9   36.60    2.50
  -1  -2  -9   42.00    2.60
  -1   2  -9   42.70    2.70
   1   2   9   43.50    2.70
   1   2   9   40.90    2.60
   2  -2   9    0.80    1.00
  -2   2  -9    0.60    1.00
   2   2   9    2.10    1.10
   2   2   9    1.00    1.00
  -3   2  -9  240.38    9.10
   3   2   9  259.57    9.60
   3   2   9  232.18    9.80
   4  -2   9  782.02   26.70
   4   2   9  772.52   26.60
  -4   2  -9  786.42   26.80
   4   2   9  786.12   26.70
   5  -2   9   25.40    2.00
   5   2   9   29.10    2.60
   5   2   9   29.00    2.20
  -5   2  -9   26.80    2.30
   6  -2   9  235.78    8.90
  -6   2  -9  241.78    9.10
   6   2   9  241.08    8.90
   6   2   9  231.78    9.00
   7  -2   9  403.86   14.60
   7   2   9  418.76   14.70
  -7   2  -9  415.96   14.70
   8  -2   9   94.99    4.20
   8   2   9   98.99    4.30
  -8   2  -9   99.29    4.40
   9  -2   9  120.39    4.80
  -9   2  -9  122.89    5.00
   9   2   9  124.49    5.00
  10  -2   9    1.10    0.80
 -10   2  -9    1.20    0.80
  10   2   9    2.10    0.80
  11   2   9    4.60    1.20
  12   3  -9    0.30    0.50
 -12   3   9    1.00    0.50
  12   3  -9    1.10    0.60
  11  -3  -9   23.60    1.80
 -11   3   9   22.60    1.40
  11   3  -9   23.10    1.40
  11   3  -9   20.70    1.30
  10  -3  -9   28.00    2.00
  10   3  -9   22.90    1.50
 -10   3   9   25.30    1.60
  10   3  -9   25.10    1.60
   9  -3  -9    2.30    0.90
   9   3  -9    2.90    0.80
   9   3  -9    3.30    1.10
   8  -3  -9  200.78    8.00
   8   3  -9  205.78    7.70
   8   3  -9  202.88    7.60
   7  -3  -9   27.40    2.20
   7   3  -9   26.60    2.00
   7   3  -9   30.70    2.00
   6   3  -9   18.70    1.70
   6   3  -9   23.70    2.30
   6   3  -9   18.20    1.80
   5  -3  -9  121.49    5.20
   5   3  -9  114.89    5.00
   5   3  -9  115.69    5.00
   5   3  -9  120.59    5.20
  -5   3   9  121.59    5.20
   4  -3  -9  191.38    7.50
  -4   3   9  182.18    7.30
   4   3  -9  196.38    7.30
   4   3  -9  185.48    7.10
   4   3  -9  181.98    7.20
   3  -3  -9    2.00    0.80
   3   3  -9    0.00    1.00
   3   3  -9    0.50    0.80
   3   3  -9    0.90    0.70
  -3   3   9    3.10    1.20
   2  -3  -9   27.00    2.00
   2   3  -9   30.40    2.40
   2   3  -9   28.40    2.10
   2   3  -9   25.40    2.20
   1  -3  -9    6.90    1.30
   1   3  -9    3.80    1.20
   1   3  -9    4.80    1.10
  -1   3   9    7.10    1.90
   1   3  -9    7.40    2.30
   0  -3  -9  139.29    5.80
   0   3   9  131.89    5.60
   0   3  -9  134.59    5.80
   0   3  -9  134.79    5.70
   0   3  -9  135.69    5.50
   0   3   9  132.89    5.70
  -1  -3  -9   72.69    3.60
   1  -3   9   72.09    3.50
  -1   3  -9   71.09    3.50
  -1   3  -9   67.89    3.50
  -1   3  -9   66.89    3.50
   1   3   9   69.29    3.60
  -2  -3  -9  551.34   18.50
   2  -3   9  520.05   18.10
  -2   3  -9  480.45   18.60
   2   3   9  513.45   18.20
   2   3   9  520.95   18.10
  -2   3  -9  530.95   18.20
  -2   3  -9  525.05   18.00
   3  -3   9   35.60    2.40
   3   3   9   39.30    2.60
   3   3   9   41.00    2.50
  -3   3  -9   35.30    2.60
   4  -3   9  137.49    5.50
   4   3   9  132.09    5.50
  -4   3  -9  135.49    5.60
   4   3   9  125.29    5.50
   5  -3   9    4.20    1.00
  -5   3  -9    1.90    1.00
   5   3   9    5.30    1.40
   5   3   9    2.10    1.20
   6  -3   9  118.09    5.00
   6   3   9  117.19    5.10
  -6   3  -9  128.29    5.40
   6   3   9  120.49    5.20
   7  -3   9   21.40    1.70
   7   3   9   20.10    1.80
  -7   3  -9   20.70    1.90
   8  -3   9    1.20    0.70
   8   3   9    1.30    0.80
  -8   3  -9    1.00    0.80
   9  -3   9   43.40    2.20
  -9   3  -9   47.50    2.40
   9   3   9   46.80    2.30
  10  -3   9    4.30    1.10
 -10   3  -9    6.10    1.00
  10   3   9    6.00    1.30
 -11   3  -9   31.80    1.60
  12   4  -9  118.89    4.40
 -12   4   9  126.99    4.40
  11   4  -9   78.69    3.30
 -11   4   9   74.49    3.00
  11   4  -9   79.49    3.00
  10  -4  -9  267.57    9.70
  10   4  -9  274.07    9.40
 -10   4   9  268.17    9.40
  10   4  -9  260.27    9.40
   9  -4  -9  116.89    5.00
   9   4  -9  113.89    4.60
  -9   4   9  115.79    4.50
   9   4  -9  117.49    4.60
   8  -4  -9  194.68    7.60
   8   4  -9  197.78    7.30
   8   4  -9  201.18    7.40
  -8   4   9  194.58    7.20
   7  -4  -9    7.90    1.50
   7   4  -9    8.60    1.40
   7   4  -9    9.80    1.30
  -7   4   9   13.70    1.90
   6  -4  -9   96.19    4.60
   6   4  -9  112.89    4.60
   6   4  -9  112.29    4.60
  -6   4   9  107.59    4.50
   6   4  -9  103.59    4.50
   5  -4  -9  236.18    9.20
   5   4  -9  243.88    8.90
   5   4  -9  243.48    9.00
  -5   4   9  239.68    9.10
   5   4  -9  247.18    9.00
   4  -4  -9  192.18    7.80
   4   4  -9  199.58    7.60
  -4   4   9  204.48    7.70
   4   4  -9  189.48    7.40
   4   4  -9  202.38    7.60
   3   4  -9  382.16   13.90
   3   4  -9  391.46   13.80
   3   4  -9  391.56   14.00
  -3   4   9  401.16   14.00
   2   4  -9   91.39    4.00
  -2   4   9   87.79    4.20
   2   4  -9   85.69    4.10
   2   4  -9   85.99    4.10
   1  -4  -9   37.90    2.50
  -1   4   9   36.20    2.50
   1   4  -9   34.90    2.30
   1   4  -9   34.90    2.30
   1   4  -9   34.10    2.80
  -1   4   9   32.30    2.70
   0  -4  -9  144.49    6.00
   0   4   9  138.29    5.80
   0   4  -9  141.39    5.80
   0   4  -9  141.79    5.90
   0   4  -9  142.29    5.70
   0   4   9  138.99    5.90
  -1  -4  -9  497.55   18.20
   1   4   9  497.45   17.50
  -1   4  -9  500.05   17.40
  -1   4  -9  497.55   17.50
  -1   4  -9  493.05   17.30
   1   4   9  496.15   17.40
   2  -4   9  269.67   10.10
  -2  -4  -9  271.27   10.20
   2   4   9  261.37    9.90
  -2   4  -9  267.57    9.80
  -2   4  -9  268.17    9.80
   2   4   9  262.07    9.90
  -3  -4  -9  278.77   10.80
   3  -4   9  277.47   10.40
   3   4   9  285.37   10.60
   3   4   9  288.87   10.50
  -3   4  -9  288.27   10.30
  -3   4  -9  284.97   10.60
   4  -4   9   40.60    2.40
  -4  -4  -9   37.50    2.70
  -4   4  -9   40.40    2.50
   4   4   9   41.50    2.80
  -4   4  -9   33.30    2.70
   4   4   9   36.80    2.50
   5  -4   9   91.29    4.10
  -5   4  -9   95.19    4.30
   5   4   9   99.09    4.40
   5   4   9   96.69    4.30
  -6   4  -9  404.86   15.10
   6   4   9  390.26   13.90
   6   4   9  392.06   15.30
   7  -4   9  434.56   15.20
   7   4   9  439.36   15.40
  -7   4  -9  445.96   15.40
   8  -4   9   92.59    3.70
  -8   4  -9   90.49    3.90
   8   4   9   94.49    3.90
  -9  -4  -9   11.30    1.60
   9  -4   9   10.00    1.10
  -9   4  -9   11.30    1.10
   9   4   9   10.60    1.10
 -10   4  -9   42.20    1.80
  10   4   9   37.60    2.00
  10   5  -9    0.60    0.50
  10   5  -9    1.20    0.50
 -10   5   9    2.60    0.90
   9   5  -9   27.50    1.50
  -9   5   9   25.90    1.60
   9   5  -9   27.20    1.50
   8  -5  -9    8.80    2.00
  -8   5   9    9.90    1.40
   8   5  -9   11.60    1.00
   8   5  -9   11.00    1.20
   7  -5  -9   10.30    1.80
   7   5  -9   13.00    1.20
   7   5  -9   11.70    1.20
  -7   5   9    6.90    2.00
   6  -5  -9   -0.20    1.00
   6   5  -9    1.20    0.90
   6   5  -9    1.40    0.70
   6   5  -9    1.00    0.60
   5  -5  -9  158.08    6.60
   5   5  -9  170.18    6.40
   5   5  -9  180.38    7.40
  -5   5   9  164.38    6.70
   4  -5  -9  219.38    9.00
   4   5  -9  239.88    8.90
   4   5  -9  250.27    8.90
  -4   5   9  246.38    8.90
   4   5  -9  235.38    8.70
   3  -5  -9   18.30    1.90
   3   5  -9   18.30    1.80
  -3   5   9   25.30    2.20
   3   5  -9   19.60    1.70
   3   5  -9   22.80    2.00
   2  -5  -9  253.97   10.10
   2   5  -9  284.47   10.30
   2   5  -9  273.57   10.00
   2   5  -9  270.67    9.90
  -2   5   9  278.37   10.10
   1  -5  -9  130.59    5.70
   1   5  -9  138.09    5.50
  -1   5   9  137.89    5.60
  -1   5   9  131.39    6.80
   1   5  -9  133.69    5.60
   1   5  -9  136.09    6.30
   0  -5  -9   90.59    4.40
   0   5  -9   97.19    4.10
   0   5   9   92.19    4.20
   0   5  -9   94.69    4.30
   0   5  -9   94.19    4.30
   0   5   9   95.39    4.30
  -1  -5  -9   48.80    3.00
  -1   5  -9   52.89    3.00
   1   5   9   51.89    3.00
  -1   5  -9   55.29    2.90
  -1   5  -9   56.29    2.90
   1   5   9   53.19    2.90
  -2  -5  -9    5.90    1.60
   2   5   9    3.80    1.20
   2   5   9    5.90    1.60
  -2   5  -9    9.10    1.60
  -2   5  -9    5.40    1.40
  -2   5  -9    9.00    1.60
   3  -5   9   45.90    2.50
  -3  -5  -9   40.90    2.80
  -3   5  -9   46.50    2.60
   3   5   9   48.10    2.70
   3   5   9   43.30    2.70
  -3   5  -9   45.60    3.60
   4  -5   9   13.80    1.50
  -4  -5  -9   17.20    1.90
   4   5   9   17.10    1.90
  -4   5  -9   16.60    1.60
   4   5   9   17.90    1.60
  -4   5  -9   15.60    1.70
  -5  -5  -9   62.49    3.20
   5  -5   9   58.29    2.80
   5   5   9   57.99    2.90
  -5   5  -9   61.99    3.00
  -5   5  -9   56.59    2.90
   5   5   9   60.69    3.00
  -6  -5  -9   28.40    2.20
   6  -5   9   28.20    1.70
   6   5   9   29.50    1.80
  -6   5  -9   27.10    1.80
   6   5   9   28.80    2.00
  -7  -5  -9   23.60    2.00
   7  -5   9   23.00    1.40
   7   5   9   23.00    1.50
  -7   5  -9   21.60    1.60
   8  -5   9    2.60    0.80
   8   5   9    2.70    0.90
  -8   5  -9    2.20    0.80
   8   6  -9    0.40    0.50
   7   6  -9   21.00    1.40
   7   6  -9   20.60    1.20
   6   6  -9    8.50    1.00
   6   6  -9   10.10    1.10
   5   6  -9   13.70    1.20
   5   6  -9   14.90    1.30
   5   6  -9   13.00    1.40
   4   6  -9  128.19    4.90
  -4   6   9  125.09    5.00
   4   6  -9  122.59    4.90
   4   6  -9  124.09    5.00
   3  -6  -9   21.90    2.50
  -3   6   9   21.70    2.00
   3   6  -9   23.50    1.70
   3   6  -9   23.60    1.60
   3   6  -9   27.70    2.30
   2  -6  -9   33.50    2.70
   2   6  -9   31.30    1.90
  -2   6   9   32.80    2.20
   2   6  -9   29.80    2.00
   2   6  -9   32.10    1.90
   1  -6  -9   93.29    4.50
   1   6  -9   96.59    4.10
  -1   6   9   99.59    4.20
  -1   6   9   95.19    4.10
   1   6  -9   96.09    4.00
   1   6  -9   93.49    4.00
   0  -6  -9  198.98    7.90
   0   6   9  193.18    7.30
   0   6   9  199.88    7.50
   0   6  -9  200.78    7.40
   0   6  -9  200.68    7.40
   0   6  -9  200.48    7.40
  -1  -6  -9  639.94   21.50
   1  -6   9  619.14   21.20
  -1   6  -9  626.24   21.20
   1   6   9  621.34   21.10
   1   6   9  597.54   21.20
  -1   6  -9  616.14   21.10
  -1   6  -9  625.44   21.10
   2  -6   9   38.70    2.10
  -2  -6  -9   40.90    2.70
  -2   6  -9   36.10    2.10
   2   6   9   42.00    2.30
  -2   6  -9   39.20    2.10
   2   6   9   37.70    2.10
  -3  -6  -9   54.39    3.00
   3  -6   9   51.49    2.40
  -3   6  -9   49.40    2.50
  -3   6  -9   50.79    2.40
   3   6   9   52.19    2.60
   3   6   9   49.60    2.50
  -4  -6  -9  227.68    8.70
   4  -6   9  242.38    8.50
   4   6   9  234.38    8.40
  -4   6  -9  232.58    8.40
   4   6   9  225.78    8.30
  -4   6  -9  233.68    8.20
   5  -6   9   69.79    3.00
  -5   6  -9   61.59    2.70
  -5   6  -9   66.89    2.80
   5   6   9   61.39    2.80
   5   6   9   62.59    3.30
   6  -6   9  108.39    3.90
   6   6   9  104.59    4.10
  -6   6  -9  101.69    4.00
   7  -6   9   54.29    2.30
  -7   6  -9   61.69    2.40
   7   6   9   58.79    2.30
   5   7  -9   22.00    1.20
   4   7  -9  120.19    4.40
   3   7  -9    3.40    0.80
  -3   7   9    2.40    1.00
   3   7  -9    1.50    0.60
  -2  -7   9   14.20    1.40
  -2   7   9   16.50    1.40
   2   7  -9   14.80    1.00
   2   7  -9   11.10    1.10
   2   7  -9   11.60    1.40
  -1  -7   9    4.80    1.00
  -1   7   9    5.50    1.20
   1   7  -9    3.20    0.90
   1   7  -9    2.30    0.80
   0  -7   9    8.90    1.20
   0   7  -9    9.00    1.20
   0   7  -9    9.00    0.90
   0   7   9   11.10    1.20
   1  -7   9  106.29    4.30
  -1   7  -9  106.99    4.20
   1   7   9  111.49    4.40
   1   7   9  101.29    4.00
  -1   7  -9  107.89    4.00
   2  -7   9  255.77    8.60
   2   7   9  235.38    8.70
  -2   7  -9  248.78    8.60
   2   7   9  253.97    8.60
  -2   7  -9  249.97    8.60
   3  -7   9   37.80    1.70
   3   7   9   33.40    1.70
   3   7   9   37.00    1.80
  -3   7  -9   37.40    1.70
  13   0 -10   15.40    1.10
  12   0 -10    4.00    1.10
  12   0 -10    4.00    0.90
  11   0 -10  149.79    5.70
  11   0 -10  153.58    5.70
  10   0 -10   20.70    1.60
  10   0 -10   17.00    1.80
  10   0 -10   15.80    2.20
   9   0 -10  258.87   10.20
   9   0 -10  277.77    9.90
   9   0 -10  280.57    9.90
   8   0 -10  778.82   26.00
   8   0 -10  762.82   26.00
   8   0 -10  759.02   26.50
   7   0 -10   26.80    2.00
   7   0 -10   31.70    2.90
   7   0 -10   29.00    2.20
   6   0 -10  310.57   11.10
   6   0 -10  303.77   10.70
  -6   0  10  286.47   10.90
   6   0 -10  284.87   10.70
  -5   0  10  238.18    9.20
   5   0 -10  244.28    9.10
   5   0 -10  238.28    8.90
   4   0 -10   60.39    3.10
   4   0 -10   57.49    3.30
  -4   0  10   58.09    3.20
   4   0 -10   59.49    3.10
   3   0 -10   17.00    1.70
   3   0 -10   17.50    2.40
  -3   0  10   19.60    2.10
   3   0 -10   15.10    2.50
  -2   0  10  753.42   26.30
   2   0 -10  795.02   26.50
  -1   0  10  562.44   20.10
   1   0 -10  607.64   20.30
   0   0  10    3.60    1.40
   0   0 -10    2.30    0.90
   0   0  10    1.30    1.00
   1   0  10   11.70    1.90
   1   0  10    6.60    1.80
  -1   0 -10    9.30    1.70
  -2   0 -10    7.10    1.70
   2   0  10    5.80    1.60
   2   0  10    6.50    1.70
   3   0  10   14.80    2.10
  -3   0 -10   11.70    1.80
   3   0  10   12.70    1.60
   4   0  10  311.87   11.10
   4   0  10  297.17   11.10
   5   0  10   46.30    3.10
   5   0  10   42.00    2.60
   6   0  10   44.50    2.60
   7   0  10  293.37   10.70
   8   0  10  767.52   27.50
   9   0  10    0.10    0.70
  10   0  10  242.38    8.60
  11   0  10  347.97   11.80
  13   1 -10   42.60    1.80
 -13   1  10   40.40    1.80
  12  -1 -10   26.60    1.90
  12  -1 -10   28.20    1.70
  12   1 -10   28.30    1.50
  11  -1 -10    7.60    1.30
  11  -1 -10    6.70    1.70
  11   1 -10    6.80    0.90
  11   1 -10    6.20    1.00
  11   1 -10    6.40    1.80
  10  -1 -10   81.89    3.60
  10  -1 -10   72.19    3.80
  10   1 -10   83.29    3.50
  10   1 -10   84.59    3.60
  10   1 -10   93.79    4.00
   9  -1 -10   21.00    2.00
   9  -1 -10   17.00    1.80
   9  -1 -10   21.80    1.60
   9   1 -10   17.20    1.50
   9   1 -10   20.20    1.70
   9   1 -10   18.50    2.00
   8  -1 -10   95.29    4.60
   8  -1 -10   98.79    4.40
   8  -1 -10  108.09    4.40
   8   1 -10  103.89    4.70
   8   1 -10  103.59    4.40
   8   1 -10  106.69    4.30
   7  -1 -10  357.26   12.00
   7  -1 -10  321.77   12.30
   7  -1 -10  318.87   12.00
   7   1 -10  335.07   11.90
   7   1 -10  337.97   12.00
   7   1 -10  343.87   12.50
   6  -1 -10  180.58    7.00
  -6  -1  10  167.38    6.90
   6  -1 -10  178.58    6.60
   6   1 -10  169.48    6.60
   6   1 -10  172.58    6.80
   6   1 -10  174.08    6.90
  -6   1  10  163.58    7.10
   5  -1 -10   20.50    1.90
   5  -1 -10   20.20    3.00
   5   1 -10   19.00    1.90
   5   1 -10   18.10    1.70
   5   1 -10   20.10    2.10
   4  -1 -10    5.70    1.30
   4  -1 -10    4.00    1.40
   4   1 -10    5.30    1.10
   4   1 -10    6.20    1.70
   4   1 -10    6.00    1.70
  -4   1  10    5.30    1.30
   3  -1 -10  145.69    5.70
   3   1 -10  122.19    5.50
  -3   1  10  131.59    5.50
   3   1 -10  136.49    5.50
   3   1 -10  135.09    5.50
   2  -1 -10    4.00    1.30
   2   1 -10    5.50    1.20
   2   1 -10    5.10    1.50
  -2   1  10    4.00    1.20
   1  -1 -10  268.67    9.60
  -1  -1  10  242.98    9.40
   1   1 -10  254.07    9.40
  -1   1  10  254.57    9.40
   0  -1 -10  906.71   29.90
   0  -1  10  863.31   29.60
   0   1  10  867.31   29.60
   0   1 -10  870.81   29.70
   0   1  10  878.41   29.70
  -1  -1 -10   71.69    3.50
   1  -1  10   70.09    3.40
   1   1  10   67.99    3.50
   1   1  10   70.49    3.50
  -1   1 -10   69.09    3.70
  -2  -1 -10   21.60    2.00
   2  -1  10   16.60    1.90
  -2   1 -10   18.50    2.40
   2   1  10   23.70    2.00
   3  -1  10   93.99    4.60
   3  -1  10   91.89    4.30
  -3  -1 -10   98.49    4.50
   3   1  10   94.69    4.30
   3   1  10   99.39    4.40
   4  -1  10    8.70    1.90
   4  -1  10    5.20    1.40
  -4   1 -10    6.40    1.50
   4   1  10    3.60    1.10
   4   1  10    7.20    2.00
   5  -1  10  116.09    4.90
   5  -1  10  110.09    4.80
   5   1  10  109.29    4.90
   5   1  10  106.89    5.00
  -5   1 -10  111.39    5.00
   6  -1  10  152.68    6.20
  -6   1 -10  156.28    6.30
   6   1  10  153.98    6.30
   7  -1  10  197.58    7.50
   7   1  10  197.18    7.50
  -7   1 -10  192.78    7.60
   8  -1  10    0.80    0.80
  -8   1 -10   -0.40    1.30
   8   1  10    0.00    0.70
   9  -1  10   57.19    2.80
   9   1  10   62.09    2.80
  -9   1 -10   59.09    3.20
  10  -1  10   76.09    3.30
  10   1  10   89.89    3.40
  13   2 -10   60.09    2.40
 -13   2  10   59.39    2.30
  12  -2 -10   12.30    1.50
  12   2 -10   10.90    0.90
  12   2 -10   11.70    1.10
 -12   2  10   10.00    0.90
  11  -2 -10    0.60    0.90
  11   2 -10    0.10    0.40
  11   2 -10    0.70    0.50
  10  -2 -10   11.60    1.50
  10   2 -10   12.50    1.30
  10   2 -10    9.60    1.20
   9  -2 -10  101.49    5.00
   9   2 -10  114.79    4.70
   9   2 -10  116.99    4.60
   8  -2 -10  111.99    5.60
   8   2 -10  131.79    5.10
   8   2 -10  129.79    5.20
   7  -2 -10   17.00    1.80
   7   2 -10   20.70    1.60
   7   2 -10   20.00    1.70
   6   2 -10  212.98    8.10
   6   2 -10  213.68    8.00
   5  -2 -10   39.70    2.60
   5   2 -10   38.70    2.50
   5   2 -10   48.40    2.50
  -5   2  10   36.20    3.10
   4  -2 -10   22.00    1.90
   4   2 -10   25.20    2.00
   4   2 -10   21.80    1.90
  -4   2  10   22.40    2.50
   3  -2 -10    3.90    1.00
  -3   2  10    6.00    1.90
   3   2 -10    4.80    1.50
   3   2 -10    3.90    1.00
   2  -2 -10   53.29    3.00
   2   2 -10   53.29    3.00
  -2   2  10   53.19    3.70
  -1  -2  10  273.77   10.50
   1  -2 -10  303.97   10.90
   1   2 -10  306.67   10.90
   1   2 -10  289.77   10.50
  -1   2  10  289.27   12.00
   0  -2 -10  610.94   20.20
   0  -2  10  584.74   19.90
   0   2  10  589.14   19.90
   0   2 -10  562.94   20.00
   0   2 -10  508.95   20.50
   0   2  10  595.44   20.00
   1  -2  10    2.60    0.90
  -1  -2 -10    4.50    1.40
  -1   2 -10    5.40    1.70
   1   2  10    3.50    1.10
  -2  -2 -10   10.60    1.70
   2  -2  10   12.00    1.60
   2   2  10    8.20    1.70
   2   2  10    9.30    1.80
  -2   2 -10   11.70    1.90
   3  -2  10  122.79    5.20
  -3  -2 -10  126.99    5.50
   3   2  10  119.59    5.20
  -3   2 -10  122.39    5.30
   3   2  10  126.69    5.20
   4  -2  10  132.99    5.50
   4  -2  10  128.59    5.50
  -4   2 -10  132.19    5.60
   4   2  10  136.59    5.50
   4   2  10  132.79    5.60
   5  -2  10  203.58    7.90
   5  -2  10  210.58    8.00
   5   2  10  215.58    8.00
  -5   2 -10  216.58    8.10
   5   2  10  201.78    8.00
   6  -2  10   14.00    1.60
   6   2  10   13.80    2.30
  -6   2 -10   15.90    2.00
   6   2  10   13.90    1.70
   7  -2  10   72.29    3.40
  -7   2 -10   72.99    3.70
   7   2  10   71.19    3.50
   8  -2  10  313.67   11.20
   8   2  10  306.67   11.20
  -8   2 -10  325.47   11.30
   9  -2  10   24.60    1.60
   9   2  10   22.30    1.60
  -9   2 -10   26.70    1.80
  10  -2  10    6.50    1.00
  10   2  10    4.40    1.20
 -10   2 -10    7.10    1.50
  12   3 -10    0.10    0.40
 -12   3  10    0.60    0.50
  12   3 -10   -0.30    0.40
  11  -3 -10   27.20    1.90
  11   3 -10   29.70    1.60
  11   3 -10   27.70    1.50
 -11   3  10   29.70    1.50
  10  -3 -10   21.20    1.70
  10   3 -10   21.40    1.40
 -10   3  10   20.50    1.40
  10   3 -10   19.40    1.30
   9  -3 -10  197.58    7.80
   9   3 -10  198.08    7.40
   9   3 -10  196.68    7.30
  -9   3  10  201.48    7.20
   8  -3 -10  371.86   14.30
   8   3 -10  418.96   14.00
   8   3 -10  421.26   14.10
  -8   3  10  385.66   13.80
   7  -3 -10  466.65   17.90
   7   3 -10  531.65   17.70
   7   3 -10  522.25   17.60
   6  -3 -10   77.89    3.80
   6   3 -10   74.39    3.60
   6   3 -10   73.99    3.60
   5  -3 -10   85.49    4.30
   5   3 -10   93.69    4.10
  -5   3  10   94.69    4.40
   5   3 -10   91.19    4.00
   4  -3 -10  860.91   30.20
   4   3 -10  817.62   28.00
   4   3 -10  806.52   28.10
  -4   3  10  820.82   28.10
   4   3 -10  822.22   28.00
   3  -3 -10  683.93   23.30
   3   3 -10  669.03   23.00
   3   3 -10  665.33   22.80
  -3   3  10  669.63   22.90
   3   3 -10  649.04   22.90
   2  -3 -10  279.97   10.30
  -2  -3  10  253.97   10.00
  -2   3  10  277.57   10.10
   2   3 -10  272.27   10.10
   2   3 -10  271.17   10.20
   2   3 -10  280.57   10.00
  -1  -3  10  457.75   16.40
   1  -3 -10  486.65   16.90
   1   3 -10  478.75   16.60
  -1   3  10  451.95   16.50
  -1   3  10  476.95   16.60
   1   3 -10  476.15   16.60
   1   3 -10  475.15   16.40
   0  -3  10    2.50    1.20
   0  -3 -10    2.50    1.00
   0   3  10    4.40    1.20
   0   3 -10    2.80    1.00
   0   3 -10    3.30    1.10
   0   3 -10    3.90    1.10
   0   3  10    3.70    1.40
   1  -3  10    0.00    1.00
  -1  -3 -10    4.00    1.50
   1   3  10    5.10    1.70
  -1   3 -10    2.10    1.20
  -1   3 -10    0.40    0.90
   1   3  10    0.80    1.20
   2  -3  10  304.77   11.10
  -2  -3 -10  284.07   12.60
   2   3  10  304.17   11.10
  -2   3 -10  314.17   11.30
   2   3  10  309.57   11.10
   3  -3  10  865.91   28.90
  -3  -3 -10  815.82   29.20
  -3   3 -10  858.01   28.90
   3   3  10  839.42   28.80
   3   3  10  851.51   28.90
   4  -3  10  353.66   13.30
  -4  -3 -10  357.96   13.60
  -4   3 -10  378.46   13.60
   4   3  10  367.66   13.30
   4   3  10  384.56   13.20
   5  -3  10  135.29    5.50
  -5   3 -10  137.19    5.60
   5   3  10  130.39    5.50
   5   3  10  127.49    5.40
   6  -3  10   75.09    3.50
  -6   3 -10   76.59    3.60
   6   3  10   70.89    3.70
   6   3  10   74.89    3.60
   7  -3  10  178.58    6.70
   7   3  10  174.28    6.80
  -7   3 -10  179.88    6.80
   8  -3  10   75.39    3.20
   8   3  10   72.59    3.30
  -8   3 -10   75.89    3.30
   9  -3  10   22.40    1.30
   9   3  10   19.90    1.40
  -9   3 -10   19.70    1.40
 -10   3 -10    6.60    1.10
  10   3  10    6.30    1.00
  11   4 -10    2.00    0.70
  11   4 -10    1.60    0.40
 -11   4  10    2.00    0.80
  10  -4 -10   40.20    2.50
  10   4 -10   39.60    1.90
 -10   4  10   38.90    1.90
  10   4 -10   40.00    1.80
   9  -4 -10   40.10    2.40
   9   4 -10   41.80    2.00
  -9   4  10   42.50    2.10
   9   4 -10   41.10    2.10
   8  -4 -10   14.90    1.60
  -8   4  10   13.00    1.50
   8   4 -10   13.50    1.20
   8   4 -10   14.20    1.30
   7  -4 -10   49.70    2.80
   7   4 -10   53.29    2.50
  -7   4  10   46.00    2.60
   7   4 -10   55.09    2.60
   6  -4 -10   14.50    1.60
   6   4 -10   14.50    1.50
   6   4 -10   10.30    1.30
   5  -4 -10    9.10    1.50
   5   4 -10    8.90    1.40
   5   4 -10    7.50    1.70
   5   4 -10    7.90    1.30
  -5   4  10   10.90    2.40
   4  -4 -10   47.00    2.80
   4   4 -10   51.89    2.80
   4   4 -10   50.89    2.90
  -4   4  10   53.79    3.10
   4   4 -10   49.00    2.70
   3  -4 -10   16.20    1.70
   3   4 -10   18.50    1.80
   3   4 -10   18.40    2.00
   3   4 -10   16.90    1.60
  -3   4  10   17.40    2.10
   2  -4 -10   19.60    1.90
  -2  -4  10   20.80    2.10
   2   4 -10   18.20    1.80
   2   4 -10   20.80    1.80
  -2   4  10   21.90    2.20
   2   4 -10   19.30    2.00
   1  -4 -10   44.50    2.80
  -1  -4  10   46.60    2.70
  -1   4  10   39.60    3.10
   1   4 -10   46.50    2.60
  -1   4  10   44.10    2.80
   1   4 -10   47.30    2.70
   0  -4 -10   16.60    1.80
   0  -4  10   15.20    1.80
   0   4 -10   16.30    1.80
   0   4 -10   17.60    1.80
   0   4 -10   18.30    2.00
   0   4  10   15.00    2.50
   0   4  10   13.70    2.10
   1  -4  10   18.50    1.90
  -1  -4 -10   14.40    1.80
  -1   4 -10   20.40    1.90
   1   4  10   18.90    2.00
   1   4  10   20.50    2.00
  -1   4 -10   19.70    1.90
  -1   4 -10   21.30    2.00
   2  -4  10  340.47   12.20
  -2  -4 -10  326.37   12.60
   2   4  10  349.07   12.40
  -2   4 -10  347.47   12.10
   2   4  10  342.87   12.30
  -2   4 -10  336.97   12.40
  -3  -4 -10   74.19    4.00
   3  -4  10   81.59    3.70
  -3   4 -10   84.39    3.90
  -3   4 -10   81.49    3.90
   3   4  10   83.79    3.80
   3   4  10   80.99    3.90
   4  -4  10   16.70    1.60
  -4  -4 -10   17.80    1.90
   4   4  10   18.70    2.00
   4   4  10   17.80    1.80
  -4   4 -10   21.60    1.80
   5  -4  10   11.20    1.30
  -5  -4 -10   14.60    2.00
   5   4  10   11.60    1.50
   5   4  10   12.60    1.80
  -5   4 -10    9.80    1.50
  -6  -4 -10   18.30    1.80
   6  -4  10   18.30    1.40
  -6   4 -10   19.70    1.70
   6   4  10   19.50    1.50
   6   4  10   18.40    2.10
  -7  -4 -10  110.09    4.60
   7  -4  10  105.19    4.20
  -7   4 -10  104.29    4.30
   7   4  10  101.69    4.20
   8  -4  10   29.40    1.50
  -8  -4 -10   28.30    2.00
  -8   4 -10   28.10    1.60
   8   4  10   27.20    1.60
   9  -4  10   20.20    1.20
  -9   4 -10   19.80    1.30
   9   4  10   20.60    1.30
   9   5 -10    2.50    0.60
   9   5 -10    3.50    0.70
   8   5 -10   54.49    2.50
   8   5 -10   56.69    2.50
   7  -5 -10  168.18    6.60
   7   5 -10  168.68    6.30
   7   5 -10  169.78    6.20
   6  -5 -10  265.37    9.80
   6   5 -10  266.27    9.40
   6   5 -10  261.87    9.50
   5  -5 -10  194.68    7.40
   5   5 -10  185.08    7.10
  -5   5  10  188.28    7.20
   5   5 -10  193.88    7.10
   5   5 -10  189.18    7.10
   4  -5 -10  106.69    4.70
   4   5 -10  105.09    4.40
  -4   5  10  107.69    4.60
   4   5 -10  107.69    4.40
   4   5 -10  103.99    4.40
   3  -5 -10  214.08    8.20
  -3   5  10  224.78    8.00
   3   5 -10  194.38    8.60
  -2  -5  10    2.20    1.10
   2  -5 -10    2.40    1.00
  -2   5  10    1.10    1.10
   2   5 -10    2.30    0.80
   2   5 -10    1.70    0.80
   2   5 -10    1.00    1.00
   1  -5 -10   56.49    3.30
  -1   5  10   60.09    3.50
   1   5 -10   63.79    3.10
  -1   5  10   66.29    3.30
   1   5 -10   64.89    3.10
   1   5 -10   64.19    3.20
   0  -5 -10   78.99    4.00
   0  -5  10   84.39    4.80
   0   5 -10   86.89    3.90
   0   5  10   83.19    3.90
   0   5 -10   83.69    4.00
   0   5  10   93.39    4.10
   0   5 -10   87.19    3.90
   1  -5  10  167.58    7.20
  -1  -5 -10  170.98    7.00
  -1   5 -10  167.48    6.60
   1   5  10  180.88    6.70
   1   5  10  182.58    8.20
   2  -5  10   40.30    2.30
  -2  -5 -10   40.60    3.00
   2   5  10   38.70    2.50
  -2   5 -10   40.80    2.40
  -2   5 -10   39.20    2.20
   2   5  10   40.10    2.30
  -3  -5 -10  422.96   15.20
   3  -5  10  411.16   14.80
  -3   5 -10  432.56   14.70
   3   5  10  434.66   14.90
   3   5  10  421.56   14.80
  -3   5 -10  427.56   14.90
   4  -5  10   51.39    2.60
  -4  -5 -10   53.79    2.90
   4   5  10   56.69    2.80
  -4   5 -10   52.49    2.70
   4   5  10   54.49    2.80
  -4   5 -10   54.29    2.80
  -5  -5 -10   51.79    2.80
   5  -5  10   48.60    2.60
   5   5  10   51.69    2.50
  -5   5 -10   54.69    3.00
   5   5  10   49.30    2.50
  -6  -5 -10  118.39    4.80
   6  -5  10  118.29    4.50
  -6   5 -10  114.99    4.50
   6   5  10  114.79    4.50
   6   5  10  115.19    4.50
   7  -5  10    4.90    0.80
  -7   5 -10    5.70    1.10
   7   5  10    7.80    1.00
   8   5  10   -0.30    0.60
  -8   5 -10    1.00    0.50
   7   6 -10   14.00    1.20
   7   6 -10   15.60    1.00
   6   6 -10   37.20    1.80
   6   6 -10   40.00    1.80
   5   6 -10   64.99    2.70
   5   6 -10   63.59    2.70
   4   6 -10   11.90    1.00
   4   6 -10   11.40    1.10
   3  -6 -10  174.18    7.00
   3   6 -10  173.58    6.50
  -3   6  10  176.38    6.50
   3   6 -10  178.78    6.50
   3   6 -10  177.58    6.50
   2  -6 -10   30.50    2.70
  -2  -6  10   31.30    2.00
   2   6 -10   33.30    2.10
   2   6 -10   31.60    1.80
   2   6 -10   31.20    1.80
  -2   6  10   32.20    2.00
   1  -6 -10   26.00    2.40
  -1  -6  10   27.50    1.80
   1   6 -10   28.80    1.70
   1   6 -10   27.30    1.70
   1   6 -10   27.10    1.70
  -1   6  10   29.00    1.90
   0  -6  10   34.50    1.90
   0  -6 -10   32.90    2.50
   0   6  10   32.20    2.10
   0   6 -10   33.00    1.90
   0   6  10   32.50    2.00
   0   6 -10   32.00    1.80
  -1  -6 -10   55.49    3.10
   1  -6  10   53.39    2.60
   1   6  10   53.39    2.60
  -1   6 -10   55.89    2.60
  -1   6 -10   59.79    2.60
   1   6  10   61.79    2.90
   2  -6  10  101.39    3.90
  -2  -6 -10   96.09    4.40
  -2   6 -10   97.29    3.90
  -2   6 -10   95.69    3.80
   2   6  10   98.29    3.90
   2   6  10   94.99    4.00
  -3  -6 -10    3.00    2.20
   3  -6  10    2.10    0.60
   3   6  10    1.70    0.70
   3   6  10    2.20    0.70
  -3   6 -10    3.90    0.90
  -3   6 -10    2.40    1.00
   4  -6  10  350.96   11.30
   4   6  10  335.97   11.30
  -4   6 -10  331.67   11.30
  -4   6 -10  288.27   11.30
   5  -6  10    3.50    0.70
   5   6  10    3.00    0.80
  -5   6 -10    5.50    0.80
   5   6  10    3.60    0.80
   3   7 -10   10.00    0.90
   2   7 -10   14.90    1.00
  -2   7  10   13.10    2.00
  -1   7  10   66.79    2.70
   1   7 -10   65.59    2.60
   0  -7  10    6.30    1.10
   0   7 -10    7.60    0.80
   0   7  10    8.30    1.00
   1  -7  10   67.59    2.50
  -1   7 -10   61.19    2.50
   1   7  10   62.49    2.60
  12   0 -11    0.00    0.70
  11   0 -11    0.70    1.10
  11   0 -11    1.30    0.70
  10   0 -11    0.00    0.70
  10   0 -11   -0.50    1.00
  10   0 -11   -0.80    0.50
   9   0 -11    5.60    1.40
   8   0 -11    1.30    0.90
   8   0 -11    0.10    0.60
   8   0 -11    0.50    0.90
   7   0 -11    1.00    1.00
   7   0 -11   -0.90    1.00
   7   0 -11   -0.40    0.70
  -6   0  11    0.20    1.40
   6   0 -11    0.60    1.00
   6   0 -11    0.20    1.00
   6   0 -11    1.30    0.90
   5   0 -11    0.80    0.90
   5   0 -11    1.00    1.10
   5   0 -11    0.10    0.90
  -5   0  11    1.50    1.40
   4   0 -11    0.20    1.00
   4   0 -11   -1.30    1.30
   4   0 -11    1.10    1.10
  -4   0  11   -1.10    1.00
  -3   0  11   -0.50    0.80
   3   0 -11    1.00    1.50
   3   0 -11    0.90    1.00
  -2   0  11    1.20    1.10
   2   0 -11    0.40    1.00
   1   0 -11   -0.60    1.00
  -1   0  11    0.80    1.20
   0   0 -11    2.70    1.00
   0   0  11    0.80    0.80
   0   0  11   -0.20    1.60
   1   0  11    3.50    1.30
   1   0  11    6.10    1.60
  -2   0 -11    1.20    1.10
   2   0  11   -0.20    1.10
   2   0  11    1.10    1.00
   3   0  11   -0.50    1.00
   3   0  11    0.40    1.10
  -3   0 -11    4.80    1.30
   4   0  11   -1.20    1.10
   4   0  11    1.00    1.10
  -4   0 -11   -1.50    1.20
  -5   0 -11    1.20    1.40
   5   0  11   -1.90    1.20
   5   0  11    0.40    0.90
   6   0  11    0.80    0.90
  -6   0 -11    0.60    1.60
   7   0  11    1.10    0.90
   8   0  11    1.20    0.70
   9   0  11    1.10    0.60
  10   0  11    1.10    0.60
  12   1 -11    9.00    0.90
  11  -1 -11    1.80    0.90
  11   1 -11   -0.10    0.60
  11   1 -11    1.00    0.50
  10  -1 -11    3.30    1.30
  10  -1 -11    3.10    1.10
  10   1 -11    4.10    0.90
  10   1 -11    1.70    1.40
  10   1 -11    3.50    1.10
   9  -1 -11   29.50    2.50
   9  -1 -11   31.60    2.30
   9   1 -11   29.70    2.40
   9   1 -11   33.60    2.00
   9   1 -11   33.80    1.90
   8  -1 -11   23.20    1.70
   8  -1 -11   21.80    2.00
   8   1 -11   23.60    1.70
   8   1 -11   23.00    2.20
   8   1 -11   23.20    1.90
   7  -1 -11   51.99    3.00
   7  -1 -11   58.39    2.80
   7   1 -11   53.99    2.80
   7   1 -11   48.00    3.00
   7   1 -11   55.89    2.80
   6  -1 -11  168.68    7.10
   6  -1 -11  180.88    6.70
  -6  -1  11  179.98    6.90
   6   1 -11  172.48    6.80
   6   1 -11  173.48    7.10
  -6   1  11  172.58    7.00
   6   1 -11  184.48    6.70
  -5  -1  11  144.09    6.00
   5  -1 -11  154.48    6.60
   5  -1 -11  136.69    5.80
  -5   1  11  153.28    6.10
   5   1 -11  146.29    5.90
   5   1 -11  144.69    6.10
   5   1 -11  149.59    5.80
   4  -1 -11  260.07    9.30
   4   1 -11  238.48    9.00
  -4   1  11  236.18    9.10
   4   1 -11  235.38    8.90
   3  -1 -11  701.43   23.60
   3   1 -11  677.83   23.10
   3   1 -11  665.73   23.20
  -3   1  11  671.63   23.30
   2  -1 -11   12.80    1.60
   2   1 -11   10.60    1.90
  -2   1  11    9.50    1.80
   1  -1 -11    8.30    1.50
  -1  -1  11    9.50    2.30
   1   1 -11    9.50    1.90
  -1   1  11   13.80    1.90
   0  -1  11  915.41   31.20
   0  -1 -11  937.31   31.50
   0   1  11  917.51   31.20
   0   1 -11  923.71   31.20
   0   1  11  918.41   31.30
  -1  -1 -11  311.27   11.40
   1  -1  11  315.77   11.30
   1  -1  11  308.27   11.20
   1   1  11  310.27   11.30
  -1   1 -11  295.37   11.20
   1   1  11  308.87   11.20
  -2  -1 -11  236.28    8.90
   2  -1  11  223.98    8.50
   2  -1  11  227.88    8.60
  -2   1 -11  229.28    8.60
   2   1  11  222.48    8.50
   2   1  11  222.98    8.60
   3  -1  11  124.89    5.50
   3  -1  11  134.09    5.60
  -3  -1 -11  144.09    7.30
   3   1  11  139.09    5.70
  -3   1 -11  138.29    5.80
   3   1  11  138.19    5.70
   4  -1  11    2.80    1.20
   4  -1  11    1.30    0.90
  -4  -1 -11    0.10    1.00
   4   1  11    2.20    1.10
  -4   1 -11    0.30    1.30
  -5  -1 -11   83.59    4.30
   5  -1  11   94.09    4.10
   5  -1  11   91.69    4.20
   5   1  11   90.69    4.10
  -5   1 -11   87.09    4.30
   5   1  11   89.39    4.20
   6  -1  11    8.80    1.50
  -6  -1 -11   10.30    1.80
   6   1  11    8.50    1.70
   6   1  11   12.20    1.60
  -6   1 -11    9.90    2.70
  -7  -1 -11   88.19    4.30
   7  -1  11   93.89    4.00
   7   1  11   93.39    4.00
  -7   1 -11   89.99    4.50
  -8  -1 -11   28.90    2.40
   8  -1  11   29.60    1.80
   8   1  11   28.00    1.80
   9  -1  11  159.48    5.80
   9   1  11  154.88    5.80
  10  -1  11  467.15   15.30
  10   1  11  440.86   15.30
  12   2 -11   18.70    1.10
 -12   2  11   18.00    1.10
  11  -2 -11   -0.20    0.80
  11   2 -11    2.30    0.80
 -11   2  11    0.90    0.50
  11   2 -11    1.40    0.50
  10  -2 -11    6.20    1.30
  10   2 -11    6.20    1.10
  10   2 -11    3.80    0.80
   9  -2 -11  205.28    8.70
   9   2 -11  220.28    8.00
   9   2 -11  233.48    8.10
   8  -2 -11   75.29    3.80
   8   2 -11   83.89    3.50
   8   2 -11   81.19    3.60
  -7  -2  11  108.49    4.70
   7  -2 -11   98.09    4.70
   7   2 -11  108.89    4.50
   7   2 -11  109.59    4.40
   6  -2 -11   47.20    3.40
   6   2 -11   47.30    2.70
  -6   2  11   44.60    3.30
   6   2 -11   49.50    2.60
   5  -2 -11  216.98    8.90
  -5   2  11  234.18    8.70
   5   2 -11  233.08    8.60
   5   2 -11  239.18    8.60
   4  -2 -11  698.53   25.40
   4   2 -11  736.13   24.50
   4   2 -11  720.83   25.20
  -4   2  11  727.33   24.70
   3  -2 -11  117.09    5.20
   3   2 -11  112.29    4.80
   3   2 -11  114.99    4.90
  -3   2  11  112.59    5.00
   2  -2 -11   26.10    2.10
   2   2 -11   26.70    2.30
   2   2 -11   23.70    2.00
  -2   2  11   26.90    2.30
  -1  -2  11   34.50    2.70
   1  -2 -11   41.80    2.60
   1   2 -11   37.00    2.80
   1   2 -11   41.60    2.50
  -1   2  11   38.30    2.60
   0  -2  11  272.37   10.10
   0  -2 -11  296.87   10.50
   0   2  11  272.47   11.60
   0   2  11  263.87   10.10
   0   2 -11  275.77   10.20
   1  -2  11  133.99    5.60
  -1  -2 -11  142.09    5.90
   1   2  11  134.49    5.70
   1   2  11  138.39    5.70
  -1   2 -11  133.39    5.60
   2  -2  11   52.69    3.00
  -2  -2 -11   58.49    3.20
   2   2  11   57.49    3.20
   2   2  11   54.69    3.00
  -2   2 -11   58.39    3.20
   3  -2  11    1.10    0.90
   3  -2  11    1.60    1.00
  -3  -2 -11    0.70    0.90
  -3   2 -11    0.90    1.00
   3   2  11    1.80    1.00
   3   2  11    1.30    1.00
  -4  -2 -11    0.80    0.90
   4  -2  11    1.70    0.90
   4  -2  11    2.60    0.90
   4   2  11    1.20    1.00
  -4   2 -11    1.90    1.10
   4   2  11    1.50    1.00
   5  -2  11   -0.90    1.40
  -5  -2 -11    1.10    1.00
   5  -2  11    1.50    0.90
  -5   2 -11    1.30    1.10
   5   2  11    5.80    1.70
   5   2  11    2.20    1.00
  -6  -2 -11   42.00    2.70
   6  -2  11   42.30    2.40
   6   2  11   40.10    2.50
  -6   2 -11   41.60    2.60
   6   2  11   39.70    2.70
  -7  -2 -11    8.00    1.60
   7  -2  11    8.80    1.20
   7   2  11    7.90    1.20
  -7   2 -11    6.20    1.60
  -8  -2 -11   -0.30    1.00
   8  -2  11    1.50    0.70
   8   2  11    0.30    0.60
  -8   2 -11    0.50    0.90
   9  -2  11   95.09    3.70
  -9   2 -11   90.69    3.80
   9   2  11   99.89    3.80
  10  -2  11   16.70    1.40
  10   2  11   16.80    1.20
 -11   3  11    0.60    0.60
  11   3 -11    0.70    0.40
  11   3 -11    0.60    0.40
  10  -3 -11   14.10    1.50
  10   3 -11   13.00    1.10
  10   3 -11   12.80    1.00
 -10   3  11   11.80    1.20
   9  -3 -11   50.49    2.70
   9   3 -11   47.90    2.30
  -9   3  11   50.19    2.30
   9   3 -11   50.59    2.40
   8  -3 -11   27.10    1.90
   8   3 -11   23.20    1.60
  -8   3  11   24.80    1.70
   8   3 -11   26.20    1.70
   7  -3 -11  234.08    9.50
   7   3 -11  289.67   10.40
   7   3 -11  262.47    9.90
  -7   3  11  230.68    9.00
   6  -3 -11    0.50    0.70
   6   3 -11    0.90    0.70
   6   3 -11    3.70    1.30
   5  -3 -11    2.30    0.90
  -5   3  11    1.80    1.20
   5   3 -11    5.30    1.50
   5   3 -11    1.20    0.80
   4  -3 -11   11.80    1.50
   4   3 -11   11.20    1.60
   4   3 -11   10.20    1.50
  -4   3  11   14.00    2.20
   3  -3 -11  133.69    6.00
   3   3 -11  148.39    5.90
   3   3 -11  152.58    5.80
  -3   3  11  146.39    5.90
   2  -3 -11  248.28   10.10
  -2   3  11  286.57   10.50
   2   3 -11  281.77    9.80
   2   3 -11  261.77   10.00
  -1  -3  11   81.69    3.80
   1  -3 -11   79.79    4.00
   1   3 -11   81.69    3.80
  -1   3  11   85.09    4.00
   1   3 -11   79.79    3.90
   0  -3 -11    1.00    0.80
   0  -3  11    1.70    1.00
   0   3 -11    1.20    0.80
   0   3  11    1.80    1.40
   0   3 -11    2.40    1.10
   0   3  11    2.00    1.10
  -1  -3 -11   30.80    2.30
   1  -3  11   35.30    2.30
   1   3  11   32.80    2.40
  -1   3 -11   34.80    2.30
   1   3  11   33.70    2.40
   2  -3  11   33.20    2.30
  -2  -3 -11   29.80    2.30
   2   3  11   33.70    2.40
   2   3  11   33.20    2.40
  -2   3 -11   33.80    2.40
   3  -3  11   55.79    3.00
  -3  -3 -11   54.49    3.20
   3   3  11   57.49    3.10
  -3   3 -11   62.59    3.20
   3   3  11   57.49    3.10
   4  -3  11   76.89    3.60
   4  -3  11   85.49    4.30
  -4  -3 -11   70.39    3.80
   4   3  11   72.89    3.60
  -4   3 -11   76.49    3.70
   4   3  11   79.79    3.70
  -5  -3 -11    9.60    1.70
  -5   3 -11   10.80    1.50
   5   3  11   10.30    1.70
   5   3  11   12.50    2.40
  -6  -3 -11   -0.80    0.90
   6  -3  11    0.60    0.70
  -6   3 -11   -0.40    0.80
   6   3  11    0.40    1.10
   6   3  11    0.30    0.80
   7  -3  11   56.99    2.60
  -7  -3 -11   54.79    3.00
  -7   3 -11   57.29    2.70
   7   3  11   54.69    2.70
  -8  -3 -11   13.70    1.60
   8  -3  11   13.30    1.10
   8   3  11   11.10    1.10
  -8   3 -11   14.50    1.30
   9  -3  11    1.60    0.60
   9   3  11    2.70    0.80
  -9   3 -11    4.40    1.20
  10   4 -11    5.70    0.70
  10   4 -11    4.40    0.70
   9  -4 -11   42.40    2.40
   9   4 -11   40.90    1.90
   9   4 -11   41.00    2.10
   8  -4 -11  223.98    8.30
   8   4 -11  216.78    7.90
   8   4 -11  222.88    8.00
   7  -4 -11   56.99    3.00
   7   4 -11   63.19    3.20
   7   4 -11   56.49    2.90
   6  -4 -11   13.20    1.50
   6   4 -11   12.50    1.30
   6   4 -11   13.30    1.30
   5  -4 -11   11.70    1.50
   5   4 -11   15.10    2.10
  -5   4  11   14.10    2.40
   5   4 -11   13.80    1.70
   4  -4 -11  134.69    6.60
  -4   4  11  163.08    7.00
   4   4 -11  160.48    6.00
   4   4 -11  153.48    6.00
   3   4 -11    0.60    0.70
  -3   4  11   -0.90    1.00
   3   4 -11    0.00    0.70
   2  -4 -11  196.78    8.00
  -2  -4  11  199.88    7.70
   2   4 -11  207.28    7.90
   2   4 -11  214.28    7.70
  -2   4  11  207.98    7.90
  -1  -4  11   43.10    2.70
   1  -4 -11   41.50    2.70
   1   4 -11   47.60    2.50
   1   4 -11   45.00    2.60
  -1   4  11   46.20    2.80
   0  -4 -11   84.49    4.20
   0  -4  11   90.39    4.10
   0   4 -11   92.59    4.20
   0   4  11   89.29    4.20
   0   4 -11   97.49    4.10
   0   4  11   91.59    4.20
   1  -4  11    4.20    1.40
  -1  -4 -11    3.10    1.00
  -1   4 -11    5.50    1.70
   1   4  11    4.80    1.20
   1   4  11    2.60    1.00
  -1   4 -11    3.30    1.00
   2  -4  11  154.48    6.10
  -2  -4 -11  144.39    6.30
   2   4  11  162.98    6.20
   2   4  11  159.38    6.20
  -2   4 -11  152.08    6.10
  -2   4 -11  153.08    6.20
  -3  -4 -11   11.20    1.60
   3  -4  11   12.10    1.40
   3   4  11   12.80    1.50
  -3   4 -11   12.50    1.50
   3   4  11   13.70    1.60
   4  -4  11   40.00    2.50
  -4  -4 -11   43.20    2.70
   4  -4  11   44.10    2.30
  -4   4 -11   45.60    2.50
   4   4  11   44.60    2.50
   4   4  11   44.10    2.40
   5  -4  11  167.98    6.30
  -5  -4 -11  167.58    6.70
   5   4  11  169.48    6.30
  -5   4 -11  164.48    6.50
   5   4  11  161.48    6.30
  -6  -4 -11    9.40    1.50
   6  -4  11    9.10    1.00
   6   4  11   14.30    2.50
  -6   4 -11    8.70    1.10
   6   4  11    9.60    1.10
   7  -4  11  104.29    4.10
  -7  -4 -11  108.29    4.50
  -7   4 -11  107.79    4.20
   7   4  11  110.69    4.30
   8  -4  11  168.88    6.10
   8   4  11  181.18    6.20
  -8   4 -11  171.78    6.20
   9   5 -11    5.40    0.70
   9   5 -11    4.60    0.90
   8   5 -11   16.40    1.10
   8   5 -11   15.40    1.00
   7  -5 -11   76.79    4.30
   7   5 -11   69.19    2.90
   7   5 -11   68.59    2.90
   6  -5 -11    8.60    1.60
   6   5 -11    5.70    0.90
   6   5 -11    6.20    0.90
   5  -5 -11   51.69    2.80
   5   5 -11   54.09    2.50
   5   5 -11   50.39    2.40
   4  -5 -11    3.90    1.30
   4   5 -11    4.50    1.00
   4   5 -11    4.90    1.10
  -4   5  11    3.90    1.10
   3  -5 -11    0.30    0.90
  -3   5  11   -0.20    0.90
   3   5 -11    0.20    0.60
   3   5 -11    1.00    0.60
   2  -5 -11    3.50    1.30
  -2  -5  11    1.90    1.20
   2   5 -11    2.90    1.00
  -2   5  11    4.80    1.40
   2   5 -11    5.10    1.10
   1  -5 -11    4.10    1.40
  -1  -5  11    4.50    1.10
   1   5 -11    4.20    1.10
   1   5 -11    3.50    0.80
  -1   5  11    4.70    1.40
   0  -5 -11   57.69    3.10
   0  -5  11   58.79    2.80
   0   5  11   58.69    3.00
   0   5 -11   56.39    2.80
   0   5  11   52.09    2.90
   0   5 -11   58.49    2.70
   1  -5  11  218.88    7.90
  -1  -5 -11  217.88    8.30
   1   5  11  217.38    7.90
  -1   5 -11  206.58    8.00
   1   5  11  213.18    8.00
  -1   5 -11  220.88    7.80
   2  -5  11  108.49    4.50
  -2  -5 -11  131.99    5.90
   2   5  11  114.29    4.60
  -2   5 -11  110.69    4.50
   2   5  11  113.69    4.70
  -2   5 -11  108.99    4.60
  -3  -5 -11   19.00    1.80
   3  -5  11   19.40    1.70
  -3   5 -11   18.70    1.70
   3   5  11   21.20    1.50
   3   5  11   19.20    1.70
   4  -5  11   72.89    3.20
  -4  -5 -11   77.19    3.50
   4   5  11   79.29    3.20
  -4   5 -11   73.09    3.20
   4   5  11   76.89    3.30
   5  -5  11   20.10    1.30
  -5  -5 -11   21.00    1.80
   5   5  11   24.10    1.60
   5   5  11   21.50    1.40
  -5   5 -11   20.00    1.40
   6  -5  11   10.60    0.90
   6   5  11    9.60    1.00
  -6   5 -11   11.80    1.00
   6   6 -11    8.30    1.00
   5   6 -11  117.49    4.30
   5   6 -11  117.19    4.30
   4   6 -11  207.68    7.90
   4   6 -11  229.98    7.70
  -3   6  11   35.10    2.10
   3   6 -11   36.10    1.70
   3   6 -11   36.30    1.80
   2   6 -11  291.07   10.00
   2   6 -11  284.17    9.90
  -2   6  11  281.77    9.90
  -1  -6  11  187.48    6.70
   1   6 -11  187.68    6.70
   1   6 -11  187.98    6.80
  -1   6  11  186.98    6.80
   0   6  11  138.79    5.60
   0   6 -11  135.39    4.90
   0   6 -11  129.59    5.00
   1  -6  11   10.90    1.10
  -1   6 -11    8.80    1.00
  -1   6 -11    8.50    1.10
   1   6  11   10.90    1.60
   1   6  11   10.80    1.30
  -2   6 -11   11.20    1.00
   2   6  11    8.60    1.10
  -2   6 -11   10.10    1.30
   2   6  11   11.00    1.30
   3  -6  11   14.90    1.00
  -3   6 -11   14.50    1.10
   3   6  11   13.80    1.20
   3   6  11   15.70    1.20
   4  -6  11   14.70    1.00
  -4   6 -11   15.20    1.00
   4   6  11   12.10    1.30
   4   6  11   11.60    1.10
  11   0 -12  434.46   14.70
  10   0 -12   22.40    1.70
  10   0 -12   23.30    2.10
   9   0 -12    1.70    0.90
   9   0 -12   -1.10    1.10
   9   0 -12   -0.20    0.60
   8   0 -12    4.50    1.20
   8   0 -12    3.30    1.10
   8   0 -12    3.60    1.00
   7   0 -12   43.40    2.30
   7   0 -12   44.30    2.50
   7   0 -12   36.30    2.60
   6   0 -12   42.30    2.70
  -6   0  12   45.60    2.90
   6   0 -12   42.60    2.50
   6   0 -12   41.60    2.70
  -5   0  12  757.62   25.00
   5   0 -12  716.33   25.30
   5   0 -12  711.43   24.90
   5   0 -12  748.13   24.80
   4   0 -12    8.90    1.60
  -4   0  12    6.30    1.30
  -3   0  12  141.99    5.80
   3   0 -12  137.69    5.90
  -2   0  12   53.59    3.40
   2   0 -12   56.49    3.40
   1   0 -12 4313.17  135.59
  -1   0  12 3901.91  135.39
   0   0  12 2471.15   80.69
   0   0  12 2376.76   79.99
   0   0 -12 2409.36   81.49
  -1   0 -12  451.85   16.10
   1   0  12  448.96   16.00
   1   0  12  459.65   15.90
   2   0  12   63.89    3.30
   2   0  12   66.69    3.40
  -2   0 -12   65.69    3.60
   3   0  12  178.68    6.80
   3   0  12  179.98    6.90
  -3   0 -12  163.58    7.00
   4   0  12  120.99    5.10
   4   0  12  125.59    5.20
   5   0  12   11.70    1.50
   5   0  12   11.10    1.90
   6   0  12   20.20    1.60
   7   0  12   10.80    1.20
   8   0  12   73.59    3.10
   9   0  12    3.50    0.90
 -12   1  12   23.70    1.20
  11   1 -12    0.30    0.60
  10  -1 -12   89.99    3.90
  10   1 -12   90.89    3.60
  10   1 -12   87.49    3.50
   9  -1 -12   46.80    2.80
   9   1 -12   45.70    2.20
   9   1 -12   48.40    2.30
   8  -1 -12   22.60    1.90
   8   1 -12   24.00    1.80
   8   1 -12   25.30    1.60
  -7  -1  12   -0.80    1.50
   7  -1 -12   -0.60    0.80
   7   1 -12   -0.40    0.80
   7   1 -12   -0.20    0.70
   6  -1 -12    0.20    0.90
  -6  -1  12    0.50    1.10
   6  -1 -12    0.30    1.00
  -6   1  12    0.30    1.30
   6   1 -12    1.30    0.80
   6   1 -12    1.20    0.80
   5  -1 -12   69.99    3.70
  -5  -1  12   79.69    3.80
  -5   1  12   77.69    3.80
   5   1 -12   77.49    3.60
   5   1 -12   79.29    3.50
  -4  -1  12  109.89    4.70
   4  -1 -12   98.59    4.70
  -4   1  12  101.89    4.70
   4   1 -12  105.49    4.50
   4   1 -12  109.79    4.60
  -3  -1  12  349.96   12.40
   3  -1 -12  346.27   12.60
   3   1 -12  333.07   12.20
   3   1 -12  348.77   12.30
  -3   1  12  344.97   12.40
  -2  -1  12  518.95   17.90
   2  -1 -12  508.15   18.00
   2   1 -12  504.55   17.70
  -2   1  12  508.85   18.20
  -1  -1  12    1.30    0.90
   1  -1 -12    2.30    1.00
   1   1 -12    4.20    1.30
   0  -1 -12   20.30    1.90
   0  -1  12   19.60    2.20
   0  -1  12   20.10    2.00
   0   1  12   15.40    2.40
   0   1  12   15.90    2.00
   0   1 -12   20.10    2.20
   1  -1  12  180.08    7.00
   1  -1  12  180.58    7.00
  -1  -1 -12  177.18    7.20
   1   1  12  177.98    7.10
  -1   1 -12  187.68    7.10
   1   1  12  172.68    6.90
  -2  -1 -12    5.40    1.60
   2  -1  12    8.10    1.60
   2  -1  12    7.30    1.60
  -2   1 -12    7.30    2.10
   2   1  12    5.50    1.60
   2   1  12    6.80    1.70
   3  -1  12    2.10    1.00
  -3  -1 -12    1.00    1.00
   3  -1  12    1.80    1.00
   3   1  12   -1.50    0.90
  -3   1 -12   -0.90    1.30
   3   1  12    0.10    1.00
   4  -1  12  208.38    7.80
  -4  -1 -12  199.18    8.00
   4  -1  12  212.98    7.80
   4   1  12  200.88    7.80
   4   1  12  209.88    7.80
  -4   1 -12  200.38    7.90
   5  -1  12    0.40    1.20
  -5  -1 -12    1.70    1.10
   5  -1  12    1.80    0.90
   5   1  12    2.90    1.10
   5   1  12    2.00    1.00
   6  -1  12    3.30    0.90
  -6  -1 -12    3.60    1.30
   6   1  12    1.80    0.80
  -7  -1 -12   19.10    2.30
   7  -1  12   18.30    1.40
   7   1  12   17.90    1.40
   8  -1  12   10.90    1.20
   8   1  12   13.00    1.10
   9  -1  12    2.70    0.80
   9   1  12    3.10    0.80
 -11   2  12   99.79    3.70
  11   2 -12  104.59    3.70
  11   2 -12   95.39    3.70
  10  -2 -12  298.87   10.70
  10   2 -12  319.47   10.50
 -10   2  12  269.47   10.40
  10   2 -12  305.87   10.30
   9  -2 -12   67.29    3.30
   9   2 -12   72.79    3.00
   8  -2 -12   11.70    1.50
   8   2 -12   10.10    1.20
   8   2 -12   11.60    1.30
  -7  -2  12   94.69    4.20
   7  -2 -12   86.69    4.50
   7   2 -12   93.99    3.90
   7   2 -12   94.29    4.00
   6  -2 -12   13.30    1.60
  -6  -2  12   17.20    2.10
   6   2 -12   15.90    1.50
   6   2 -12   18.50    1.60
  -6   2  12   14.80    4.50
   5  -2 -12    8.50    1.70
   5   2 -12    7.60    1.50
  -5   2  12    5.70    1.50
   5   2 -12   11.40    1.40
   4  -2 -12    4.60    1.30
  -4   2  12    6.70    2.00
   4   2 -12    2.60    0.80
   4   2 -12    2.50    1.00
   3  -2 -12   17.90    1.90
   3   2 -12   22.20    1.90
  -3   2  12   20.90    2.20
   3   2 -12   20.70    2.00
   2  -2 -12    8.50    1.50
   2   2 -12    7.60    1.60
  -2   2  12    9.10    1.80
   2   2 -12    6.40    2.00
  -1  -2  12  128.39    5.70
   1  -2 -12  137.09    5.90
  -1   2  12  141.19    5.80
   1   2 -12  144.99    5.70
   0  -2  12  196.58    7.50
   0  -2 -12  193.88    7.90
   0   2 -12  204.98    7.70
   0   2  12  200.58    7.70
   0   2  12  197.58    7.60
   1  -2  12   -2.00    1.00
  -1  -2 -12    0.90    0.90
   1   2  12   -0.40    0.90
   1   2  12    0.40    1.10
  -1   2 -12    0.20    0.90
   2  -2  12    3.10    1.00
  -2  -2 -12    2.60    1.00
   2  -2  12    2.10    0.90
   2   2  12    0.50    1.00
   2   2  12    5.30    1.70
  -2   2 -12    0.60    0.90
  -3  -2 -12   56.49    3.20
   3  -2  12   55.99    3.00
   3  -2  12   57.79    3.00
   3   2  12   58.99    3.20
  -3   2 -12   59.29    3.10
   3   2  12   58.69    3.10
  -4  -2 -12   15.90    1.90
   4  -2  12   21.50    1.90
   4  -2  12   16.10    1.90
   4   2  12   19.00    1.80
   4   2  12   17.70    2.40
  -5  -2 -12   44.00    2.70
   5  -2  12   42.50    2.40
   5  -2  12   44.70    2.70
   5   2  12   41.90    2.50
   5   2  12   43.80    2.50
  -5   2 -12   42.80    2.60
  -6  -2 -12   84.39    4.80
   6  -2  12   92.89    3.80
   6   2  12   85.49    3.90
  -6   2 -12   91.29    3.80
   6   2  12   82.69    3.70
  -7  -2 -12   13.40    1.80
   7  -2  12   17.80    1.30
  -7   2 -12   18.40    1.70
   7   2  12   14.70    1.30
   8  -2  12   16.60    1.20
   8   2  12   17.60    1.40
   9  -2  12  104.19    3.80
   9   2  12   99.99    3.80
  10   3 -12    0.20    0.40
  10   3 -12    1.40    0.50
   9  -3 -12   34.40    2.10
   9   3 -12   37.40    2.00
   9   3 -12   35.00    1.80
   8  -3 -12   19.20    1.70
   8   3 -12   18.20    1.30
   8   3 -12   18.50    1.40
  -7  -3  12   51.19    2.80
   7  -3 -12   53.09    2.80
   7   3 -12   48.90    2.40
   7   3 -12   48.10    2.50
   6  -3 -12  208.38    8.20
   6   3 -12  216.28    7.90
   6   3 -12  210.68    7.70
   5  -3 -12    2.30    0.90
   5   3 -12    2.50    0.80
  -5   3  12    0.90    1.10
   4  -3 -12    0.80    0.80
   4   3 -12    0.10    0.80
   4   3 -12    0.20    0.80
  -4   3  12    1.30    1.00
   3  -3 -12   79.49    4.00
  -3   3  12   86.99    4.10
   3   3 -12   85.09    3.90
   3   3 -12   89.39    3.80
   2  -3 -12   47.30    2.90
   2   3 -12   52.79    2.80
  -2   3  12   50.99    2.90
   2   3 -12   54.99    2.80
   1  -3 -12   10.70    1.60
  -1  -3  12   16.30    2.00
   1   3 -12   19.70    2.10
  -1   3  12   14.20    2.40
   1   3 -12   14.60    1.60
   0  -3 -12  213.98    8.80
   0  -3  12  237.38    8.50
   0   3 -12  229.78    8.60
   0   3  12  232.18    8.70
   0   3  12  228.08    8.50
   1  -3  12    0.40    0.90
  -1  -3 -12    1.20    0.80
   1   3  12    1.00    0.90
   1   3  12    1.90    1.30
  -1   3 -12    2.20    0.90
   2  -3  12  125.59    5.00
  -2  -3 -12  112.59    5.20
  -2   3 -12  124.39    5.10
   2   3  12  118.69    5.00
   2   3  12  115.49    5.00
  -3  -3 -12    3.10    1.10
   3  -3  12    6.90    1.70
   3  -3  12    2.20    0.90
  -3   3 -12    2.40    0.90
   3   3  12    3.30    1.00
   3   3  12    2.60    0.90
   4  -3  12  118.89    4.90
   4  -3  12  119.89    4.80
   4   3  12  119.49    4.90
  -4   3 -12  126.19    5.00
   4   3  12  120.79    4.90
  -5  -3 -12   36.30    2.40
   5  -3  12   37.60    2.10
   5   3  12   38.90    2.30
  -5   3 -12   36.00    2.10
   5   3  12   39.10    2.40
  -6  -3 -12   36.10    2.30
   6  -3  12   37.30    2.00
  -6   3 -12   38.00    2.00
   6   3  12   35.30    2.00
   6   3  12   32.60    3.60
   7  -3  12  109.19    4.30
  -7  -3 -12  114.79    4.70
  -7   3 -12  120.09    4.70
   7   3  12  108.09    4.40
   8  -3  12   43.20    1.80
  -8   3 -12   33.90    2.60
   8   3  12   42.80    1.90
   9   4 -12  119.29    4.30
   9   4 -12  119.59    4.40
   8  -4 -12   56.99    2.80
   8   4 -12   53.49    2.30
   8   4 -12   55.79    2.40
   7  -4 -12    0.60    0.80
   7   4 -12    0.60    0.50
   7   4 -12   -0.10    0.50
   6  -4 -12    7.80    1.30
   6   4 -12    6.80    1.00
   6   4 -12    7.10    1.00
   5  -4 -12   18.00    1.70
   5   4 -12   20.00    1.50
   5   4 -12   20.00    1.40
  -5   4  12   17.00    2.30
   4  -4 -12   25.10    2.00
  -4   4  12   25.40    2.10
   4   4 -12   28.20    1.80
   4   4 -12   24.20    1.70
   3  -4 -12   48.90    2.80
   3   4 -12   55.69    2.60
  -3   4  12   52.79    2.80
   3   4 -12   51.19    2.70
   2  -4 -12   40.20    2.60
   2   4 -12   42.60    2.40
   2   4 -12   44.60    2.40
  -2   4  12   45.40    2.60
  -1  -4  12    2.70    1.10
   1  -4 -12    0.90    0.80
   1   4 -12    0.90    0.90
   1   4 -12    0.70    0.70
  -1   4  12    0.90    0.80
   0  -4 -12   27.40    2.10
   0  -4  12   28.90    2.00
   0   4 -12   32.00    2.00
   0   4  12   28.60    2.50
   0   4 -12   28.40    2.10
   0   4  12   30.00    2.10
   1  -4  12    1.30    0.80
  -1  -4 -12    1.00    0.90
   1   4  12    0.90    1.10
  -1   4 -12    0.50    0.70
   1   4  12    0.00    0.80
   2  -4  12   80.59    3.60
  -2  -4 -12   81.99    4.10
  -2   4 -12   82.19    4.10
   2   4  12   81.99    3.90
   2   4  12   82.39    3.60
  -3  -4 -12   44.00    2.70
   3  -4  12   43.20    2.30
   3  -4  12   44.40    2.30
   3   4  12   46.00    2.40
  -3   4 -12   42.40    2.60
   3   4  12   46.50    2.40
   4  -4  12    1.50    1.10
  -4  -4 -12    1.10    0.80
   4  -4  12    0.60    0.60
   4   4  12    1.80    0.80
   4   4  12    0.60    0.70
  -4   4 -12    0.40    0.80
   5  -4  12    1.20    0.60
  -5  -4 -12    0.60    0.90
   5   4  12    0.90    0.90
   5   4  12    0.10    0.70
  -5   4 -12   -0.30    0.50
   6  -4  12    3.90    0.70
   6   4  12    3.70    0.90
  -6   4 -12    3.70    1.10
   7  -4  12    0.00    0.50
  -7   4 -12    0.00    0.60
   7   4  12    1.40    0.60
   7   5 -12   15.80    1.00
   6   5 -12    5.20    0.80
   6   5 -12    6.40    0.80
   5  -5 -12   33.10    2.20
   5   5 -12   34.30    1.90
   5   5 -12   33.70    1.70
   4  -5 -12   20.30    1.80
  -4   5  12   21.50    2.20
   4   5 -12   17.90    1.30
   4   5 -12   19.90    1.40
   3  -5 -12   95.69    4.10
   3   5 -12   92.89    3.90
   3   5 -12   94.99    3.80
  -3   5  12   95.79    3.90
   2  -5 -12  257.77    9.50
   2   5 -12  253.97    9.30
  -2   5  12  257.47    9.30
   2   5 -12  268.67    9.20
   1  -5 -12    1.60    0.90
  -1  -5  12   -0.60    1.00
   1   5 -12    1.10    0.70
   1   5 -12    2.00    0.70
  -1   5  12    0.90    0.80
   0  -5 -12   52.79    2.80
   0  -5  12   49.40    2.40
   0   5 -12   52.59    2.50
   0   5 -12   53.49    2.50
   0   5  12   51.19    2.60
   1  -5  12  252.27    9.10
  -1  -5 -12  268.67    9.50
  -1   5 -12  259.47    9.30
   1   5  12  251.07    9.40
   1   5  12  259.57    9.50
  -1   5 -12  250.97    9.20
  -2  -5 -12  169.38    6.40
   2  -5  12  162.28    6.10
   2   5  12  163.88    6.10
  -2   5 -12  168.78    6.20
   2   5  12  162.98    6.10
   3  -5  12    7.20    1.30
   3  -5  12    6.50    0.90
  -3  -5 -12    7.20    1.50
  -3   5 -12    6.20    0.90
   3   5  12    7.30    1.40
   3   5  12    5.50    1.20
   4  -5  12  132.89    4.70
  -4   5 -12  111.59    4.50
   4   5  12  113.89    4.40
   4   5  12  115.89    4.40
   5  -5  12   15.80    1.00
   5   5  12   13.30    1.10
  -5   5 -12   17.00    1.10
   3   6 -12    1.70    0.50
   3   6 -12    3.70    0.80
  -2   6  12   60.29    2.70
   2   6 -12   63.19    2.50
   2   6 -12   61.29    2.50
   1   6 -12  129.39    4.70
  -1   6  12  127.19    4.70
   1   6 -12  126.29    4.60
   0   6  12   76.89    3.00
   0   6 -12   74.19    2.90
   1  -6  12   32.80    1.80
   1   6  12   38.20    1.80
  -1   6 -12   36.90    1.70
  -2   6 -12    1.70    0.50
   9   0 -13   -1.30    1.50
   8   0 -13    1.20    0.70
   8   0 -13   -0.30    1.30
   7   0 -13    0.10    0.80
   7   0 -13    0.50    1.20
   6   0 -13   -0.50    1.00
  -6   0  13    1.10    1.20
   5   0 -13   -0.60    1.10
  -5   0  13    1.00    1.00
   4   0 -13    0.30    1.10
  -4   0  13    0.00    0.90
   3   0 -13    0.90    1.10
  -3   0  13   -0.60    0.90
  -2   0  13   -0.50    0.90
   2   0 -13   -1.40    1.30
  -1   0  13    0.50    1.00
   1   0 -13    2.70    1.30
   0   0  13   -0.60    1.40
   0   0  13    0.40    0.90
   0   0 -13    0.80    1.40
   1   0  13    0.10    1.20
   1   0  13    0.60    0.90
   2   0  13   -0.80    0.80
   2   0  13    3.20    1.10
   3   0  13   -0.20    0.90
   3   0  13   -0.80    0.90
   4   0  13    1.10    0.90
   4   0  13    1.20    0.80
   5   0  13   -1.30    1.00
   5   0  13   -0.50    0.70
   6   0  13    1.10    0.70
   7   0  13    0.00    0.60
   8   0  13    1.00    0.60
  10   1 -13  257.17    8.90
   9  -1 -13   17.50    1.80
   9   1 -13   18.90    1.40
   9   1 -13   18.70    1.20
   8  -1 -13  313.67   11.50
   8   1 -13  320.47   11.10
   8   1 -13  318.57   11.10
   7  -1 -13    1.50    1.00
   7   1 -13    0.50    0.70
   7   1 -13    1.30    0.80
   6  -1 -13   71.49    3.60
  -6  -1  13   69.99    3.40
  -6   1  13   72.39    3.80
   6   1 -13   74.79    3.30
   6   1 -13   75.89    3.40
   5  -1 -13    2.00    1.00
  -5  -1  13    4.10    1.20
  -5   1  13    0.00    1.30
   5   1 -13    0.00    1.00
   4  -1 -13  175.78    7.40
  -4  -1  13  192.98    7.30
   4   1 -13  179.68    7.10
   4   1 -13  200.48    7.20
  -4   1  13  197.88    7.30
  -3  -1  13    2.10    0.90
   3  -1 -13    3.80    1.50
  -3   1  13    3.10    1.10
   3   1 -13    5.70    1.80
  -2  -1  13    9.10    1.60
   2  -1 -13    7.70    1.60
  -2   1  13    5.20    1.80
   2   1 -13    5.60    1.90
   1  -1 -13    6.10    1.60
  -1   1  13    8.40    1.70
   1   1 -13    7.00    2.00
   0  -1  13   41.60    2.80
   0  -1 -13   41.90    2.70
   0  -1  13   44.50    2.70
   0   1  13   40.70    3.00
   0   1  13   43.30    2.70
   0   1 -13   44.40    3.00
  -1  -1 -13   54.19    3.10
   1  -1  13   62.69    3.30
   1  -1  13   60.09    3.10
   1   1  13   56.79    3.10
   1   1  13   57.19    3.10
  -1   1 -13   48.10    4.30
   2  -1  13  274.67    9.80
   2  -1  13  267.77    9.70
  -2  -1 -13  247.88    9.90
   2   1  13  266.17    9.70
   2   1  13  274.17    9.80
  -3  -1 -13   17.80    2.00
   3  -1  13   15.70    1.90
   3  -1  13   18.20    2.10
   3   1  13   19.00    2.40
   4  -1  13   16.90    1.60
   4  -1  13   15.10    1.90
  -4  -1 -13   13.80    2.00
   4   1  13   16.70    1.60
   4   1  13   14.70    1.80
  -5  -1 -13  153.88    6.30
   5  -1  13  156.98    6.00
   5  -1  13  157.78    5.90
   5   1  13  159.08    6.10
   5   1  13  155.88    6.00
   6  -1  13   76.69    3.20
   6   1  13   68.79    3.10
   7  -1  13   27.60    1.60
   7   1  13   29.20    1.60
   8  -1  13   42.20    1.90
   8   1  13   41.00    1.90
  10   2 -13   10.70    1.00
  10   2 -13   10.30    0.90
   9  -2 -13   37.80    2.20
   9   2 -13   38.60    1.80
   9   2 -13   36.30    1.80
   8  -2 -13   43.70    2.60
   8   2 -13   48.70    2.30
   8   2 -13   48.90    2.20
   7  -2 -13  181.48    7.00
  -7  -2  13  164.18    6.60
   7   2 -13  182.38    6.50
   7   2 -13  178.48    6.60
  -6  -2  13    3.60    1.10
   6  -2 -13    6.50    1.40
   6   2 -13    4.90    1.10
  -6   2  13    4.20    1.40
   6   2 -13    7.20    1.20
  -5  -2  13    2.10    0.90
   5  -2 -13    4.10    1.30
   5   2 -13    2.50    0.80
  -5   2  13    3.10    1.10
   5   2 -13    2.50    0.80
   4  -2 -13   12.50    1.60
  -4  -2  13   14.20    1.80
   4   2 -13   15.30    2.30
  -4   2  13   16.10    3.30
   4   2 -13   14.20    1.70
   3  -2 -13  362.26   14.30
  -3  -2  13  413.26   14.20
   3   2 -13  396.06   14.30
   3   2 -13  418.66   14.10
  -3   2  13  413.26   14.20
   2  -2 -13    6.90    1.50
  -2   2  13    7.70    2.20
   2   2 -13    8.30    1.60
  -1  -2  13    0.10    0.90
   1  -2 -13    0.50    0.90
  -1   2  13   -1.00    0.90
   1   2 -13    1.10    0.90
   0  -2 -13   15.30    1.80
   0  -2  13   16.90    2.00
   0  -2  13   14.90    1.80
   0   2  13   15.50    1.90
   0   2 -13   17.40    1.90
   1  -2  13   28.60    2.30
   1  -2  13   31.30    2.20
  -1  -2 -13   28.60    2.20
   1   2  13   28.00    2.20
  -1   2 -13   29.90    2.50
   2  -2  13    0.80    1.00
  -2  -2 -13    0.30    0.90
   2  -2  13    1.40    0.90
  -2   2 -13    0.50    0.90
   2   2  13    1.80    1.00
   3  -2  13  285.37   10.50
   3  -2  13  297.17   10.50
  -3  -2 -13  279.97   10.80
   3   2  13  299.47   10.60
  -3   2 -13  301.97   10.60
   3   2  13  296.17   10.60
   4  -2  13  124.49    5.00
   4  -2  13  130.39    5.10
  -4  -2 -13  125.29    5.40
   4   2  13  131.39    5.10
  -4   2 -13  128.09    5.10
   4   2  13  127.89    5.10
   5  -2  13   21.90    1.70
  -5  -2 -13   24.10    2.00
   5   2  13   24.30    1.80
   5   2  13   24.00    1.60
  -5   2 -13   28.60    2.10
   6  -2  13  234.98    8.50
  -6  -2 -13  235.28    8.70
   6   2  13  239.48    8.50
   7  -2  13   69.39    2.90
   7   2  13   73.69    3.00
   8  -2  13   84.39    3.30
   8   2  13   90.09    3.30
   9   3 -13   47.20    2.00
   9   3 -13   44.90    1.90
   8  -3 -13   47.50    2.50
   8   3 -13   45.00    2.10
   8   3 -13   48.50    2.20
  -7  -3  13    2.50    1.80
   7  -3 -13    3.10    1.00
   7   3 -13    3.30    0.90
   7   3 -13    3.70    0.90
   6  -3 -13    9.10    1.30
  -6  -3  13    9.50    1.50
   6   3 -13    8.50    1.10
   6   3 -13    9.20    1.10
   5  -3 -13  216.98    8.50
  -5  -3  13  228.88    8.30
   5   3 -13  232.18    8.30
  -5   3  13  226.88    8.30
   5   3 -13  228.18    8.10
   4  -3 -13   10.10    1.60
  -4   3  13   11.10    1.60
   4   3 -13    8.50    1.30
   4   3 -13   12.20    1.30
   3  -3 -13    1.10    0.80
   3   3 -13    1.70    0.70
   3   3 -13    4.60    1.40
  -3   3  13    2.50    0.90
   2  -3 -13   11.00    1.50
  -2   3  13   11.40    1.70
   2   3 -13   11.00    1.80
   2   3 -13   10.10    1.40
   1  -3 -13    0.90    0.90
   1   3 -13    0.10    0.80
  -1   3  13    1.80    0.90
   0  -3  13   14.20    1.80
   0  -3 -13   16.50    1.80
   0   3 -13   15.50    1.60
   0   3  13   17.80    1.80
   1  -3  13   68.29    3.20
  -1  -3 -13   72.19    4.10
   1  -3  13   69.89    3.20
   1   3  13   65.49    3.20
   1   3  13   64.29    3.20
  -1   3 -13   67.89    3.20
   2  -3  13   26.90    1.90
   2  -3  13   27.20    1.80
  -2  -3 -13   28.10    2.10
  -2   3 -13   29.80    1.90
   2   3  13   25.00    1.90
   2   3  13   28.30    1.90
  -3  -3 -13   15.00    1.80
   3  -3  13   14.20    1.50
   3  -3  13   14.60    1.40
   3   3  13   16.50    1.50
  -3   3 -13   14.00    1.40
   3   3  13   14.40    1.50
  -4  -3 -13    1.00    0.90
   4  -3  13    1.40    0.70
   4  -3  13   -1.00    0.90
   4   3  13    0.70    0.80
  -4   3 -13    1.00    0.70
   4   3  13    0.30    0.80
  -5  -3 -13    1.20    1.00
   5  -3  13    2.00    0.60
   5   3  13    0.70    0.60
  -5   3 -13    1.60    0.80
   6  -3  13    7.90    0.90
  -6   3 -13    6.60    1.20
   6   3  13    5.20    0.90
   7  -3  13   38.60    1.70
   7   3  13   39.20    1.80
   8   4 -13    3.30    0.70
   8   4 -13    1.60    0.50
   7   4 -13    2.20    0.70
   7   4 -13    1.80    0.50
   6  -4 -13   54.59    2.80
   6   4 -13   58.99    2.40
   6   4 -13   58.89    2.50
  -5  -4  13  105.59    4.20
   5  -4 -13  105.79    4.50
   5   4 -13  104.29    4.10
   5   4 -13  107.99    4.20
   4  -4 -13  233.68    8.90
   4   4 -13  246.38    8.50
  -4   4  13  239.68    8.60
   4   4 -13  244.18    8.70
   3  -4 -13  104.59    4.60
   3   4 -13  107.29    4.30
   3   4 -13  110.19    4.20
  -3   4  13  108.19    4.40
   2  -4 -13   17.00    1.70
   2   4 -13   17.20    1.40
   2   4 -13   17.70    1.60
  -2   4  13   17.50    1.60
   1   4 -13   36.20    2.20
   1   4 -13   35.80    2.00
  -1   4  13   38.60    2.20
   0  -4 -13   83.39    3.90
   0  -4  13   80.89    3.50
   0   4  13   84.59    3.80
   0   4 -13   83.09    3.60
  -1  -4 -13   65.89    3.20
   1  -4  13   66.29    2.90
   1  -4  13   67.09    3.00
   1   4  13   64.19    3.00
   1   4  13   62.89    3.20
  -1   4 -13   63.99    3.00
   2  -4  13   67.69    2.90
   2  -4  13   67.99    2.90
  -2  -4 -13   68.19    3.30
  -2   4 -13   67.09    3.00
   2   4  13   67.89    3.30
   2   4  13   66.09    3.00
   3  -4  13  129.59    4.90
   3  -4  13  119.39    5.40
  -3  -4 -13  133.89    5.30
  -3   4 -13  131.49    5.00
   3   4  13  130.49    4.90
   3   4  13  132.89    5.00
   4  -4  13   94.09    3.60
  -4  -4 -13   94.99    4.00
  -4   4 -13   96.89    3.70
   4   4  13   89.99    3.90
   4   4  13   89.89    4.10
   5  -4  13   21.30    1.20
   5   4  13   18.60    1.30
  -5   4 -13   20.50    1.30
   6   5 -13    0.70    0.50
   6   5 -13    1.10    0.50
  -5  -5  13  109.99    4.10
   5   5 -13  113.19    4.10
   5   5 -13  110.39    4.10
   4   5 -13   71.89    3.30
   4   5 -13   88.49    3.10
   3   5 -13   15.60    1.20
   3   5 -13   16.90    1.20
  -3   5  13   17.80    1.50
   2  -5 -13   79.59    3.60
   2   5 -13   79.89    3.20
   2   5 -13   78.89    3.10
  -2   5  13   79.29    3.50
   1  -5 -13   82.09    3.70
   1   5 -13   86.59    3.40
   1   5 -13   79.89    3.30
  -1   5  13   85.19    3.40
   0  -5  13   11.80    1.20
   0  -5 -13   10.30    1.60
   0   5 -13   11.70    1.00
   0   5  13   13.50    1.70
   1  -5  13   10.50    1.20
   1  -5  13   11.80    1.30
  -1   5 -13   13.90    1.10
   1   5  13   11.50    1.20
   2  -5  13   -0.20    0.70
   2  -5  13   -0.20    0.80
   2   5  13    0.10    0.60
  -2   5 -13    0.40    0.40
   3  -5  13    4.60    0.90
  -3   5 -13    4.50    0.80
   3   5  13    2.70    0.70
  -6   0  14  110.59    4.50
  -5   0  14  262.07    9.50
  -4   0  14  224.18    8.30
  -3   0  14   19.30    2.00
  -2   0  14   70.29    4.00
  -1   0  14   44.20    2.70
   1   0  14   22.50    2.10
   1   0  14   21.10    1.80
   2   0  14   26.30    2.00
   2   0  14   27.70    2.00
   3   0  14    2.10    0.80
   3   0  14    2.50    0.90
   4   0  14   98.39    4.00
   4   0  14   92.09    4.00
   5   0  14   28.70    2.20
   5   0  14   30.40    1.80
   6   0  14    1.70    0.60
   7   0  14  153.18    5.50
   8  -1 -14   29.30    2.40
   8   1 -14   37.10    2.00
   8   1 -14   34.30    2.00
   7  -1 -14  100.39    4.40
   7   1 -14  102.39    4.10
   7   1 -14  105.09    4.00
   6  -1 -14   98.19    4.20
  -6  -1  14   93.19    3.90
  -6   1  14   88.39    4.10
   6   1 -14   94.59    3.90
   6   1 -14   94.99    3.90
   5  -1 -14   14.60    2.20
  -5  -1  14   18.00    1.70
  -5   1  14   16.00    1.90
   5   1 -14   18.10    1.80
   4  -1 -14   85.59    4.00
  -4  -1  14   88.99    3.90
  -4   1  14   87.89    3.90
   4   1 -14   87.79    3.90
   3  -1 -14   12.30    1.80
  -3  -1  14   14.60    1.70
  -3   1  14   13.30    1.80
   3   1 -14   11.40    2.10
  -2  -1  14   36.90    2.90
   2  -1 -14   37.30    2.50
  -2   1  14   43.80    2.80
  -1  -1  14   59.79    4.00
   1  -1 -14   56.39    3.10
  -1   1  14   56.09    3.70
   0  -1 -14  211.48    8.30
   0  -1  14  217.98    8.20
   0   1  14  223.28    8.20
  -1  -1 -14   44.10    2.80
   1  -1  14   46.90    2.60
   1  -1  14   51.39    2.60
   1   1  14   50.79    2.70
   1   1  14   44.50    2.80
  -2  -1 -14   13.70    2.10
   2  -1  14   14.40    1.60
   2  -1  14   15.50    1.60
   2   1  14   12.50    1.60
   2   1  14   12.60    1.70
   3  -1  14    6.10    1.40
   3  -1  14    7.90    1.30
  -3  -1 -14    9.50    2.30
   3   1  14    9.80    1.40
   3   1  14    7.80    1.50
   4  -1  14   -0.20    0.70
   4  -1  14    1.00    0.80
   4   1  14    0.20    0.80
   4   1  14    0.70    0.80
   5  -1  14   79.59    3.20
   5   1  14   73.19    3.20
   5   1  14   73.19    3.10
   6  -1  14   63.29    2.70
   6   1  14   63.49    2.70
   7  -1  14   27.70    1.40
   7   1  14   29.50    1.50
   9   2 -14   14.10    1.10
   9   2 -14   13.60    1.20
   8   2 -14   24.10    1.40
   8   2 -14   23.20    1.40
   7  -2 -14   26.70    2.00
   7   2 -14   26.10    1.60
   7   2 -14   28.60    1.50
   6  -2 -14  277.67   10.10
  -6  -2  14  269.27    9.70
   6   2 -14  287.77    9.80
   6   2 -14  276.87    9.60
   5  -2 -14    0.20    0.90
  -5  -2  14    0.70    0.90
   5   2 -14    1.50    0.90
  -5   2  14    1.90    1.10
   5   2 -14    1.90    0.70
  -4  -2  14    2.60    0.80
  -4   2  14    2.00    0.90
   4   2 -14    4.10    1.20
   3  -2 -14    1.00    1.00
  -3  -2  14    0.30    0.70
  -3   2  14    1.30    0.80
   3   2 -14    1.90    0.90
   2  -2 -14   73.29    3.60
  -2  -2  14   73.09    3.40
   2   2 -14   75.19    3.40
  -2   2  14   79.39    3.60
   1  -2 -14   22.30    2.00
  -1  -2  14   25.50    1.90
  -1   2  14   27.90    2.00
   1   2 -14   26.70    1.90
   0  -2 -14  122.39    5.30
   0  -2  14  130.19    5.20
   0   2 -14  124.79    5.00
   0   2  14  128.69    5.20
   1  -2  14   24.40    1.90
  -1  -2 -14   20.60    1.90
   1  -2  14   22.70    1.80
  -1   2 -14   20.70    1.90
   1   2  14   21.10    1.90
   1   2  14   21.00    2.30
  -2  -2 -14    0.10    1.00
   2  -2  14    1.90    0.80
   2  -2  14    1.00    0.80
   2   2  14    1.70    1.00
   2   2  14    3.30    1.30
  -2   2 -14    2.30    1.10
  -3  -2 -14   76.99    3.60
   3  -2  14   72.89    3.20
   3  -2  14   77.19    3.30
  -3   2 -14   72.49    3.60
   3   2  14   79.19    3.30
   3   2  14   76.79    3.30
   4  -2  14   31.40    2.70
   4  -2  14   38.40    2.00
  -4  -2 -14   39.10    2.50
   4   2  14   41.00    2.00
   4   2  14   38.00    2.00
   5  -2  14   53.79    2.40
   5   2  14   54.69    2.40
   5   2  14   54.89    2.60
   6  -2  14    3.90    0.80
   6   2  14    2.40    0.70
   8   3 -14  197.38    6.80
   8   3 -14  192.18    6.70
   7   3 -14  131.49    4.70
   7   3 -14  131.59    4.80
   6  -3 -14  143.19    5.70
  -6  -3  14  142.49    5.30
   6   3 -14  146.19    5.30
   6   3 -14  146.79    5.40
  -5  -3  14  307.17   10.80
   5  -3 -14  313.47   11.10
   5   3 -14  309.67   10.80
   5   3 -14  309.57   10.70
  -4  -3  14  115.09    4.50
   4  -3 -14  112.29    4.70
  -4   3  14  115.39    4.50
   4   3 -14  115.49    4.50
   4   3 -14  113.19    4.40
   3  -3 -14  396.86   14.40
  -3  -3  14  414.76   14.40
  -3   3  14  406.46   14.10
   3   3 -14  412.96   14.10
  -2  -3  14    5.50    1.20
   2  -3 -14    4.80    1.30
   2   3 -14    6.90    1.10
  -1  -3  14   40.30    2.20
   1  -3 -14   40.30    2.40
  -1   3  14   40.20    2.50
   1   3 -14   42.70    2.20
   0  -3 -14   52.39    2.80
   0  -3  14   54.19    2.60
   0   3 -14   56.09    2.60
   0   3  14   53.59    2.70
  -1  -3 -14   34.20    2.20
   1  -3  14   33.50    2.00
   1  -3  14   33.20    2.10
  -1   3 -14   35.30    2.00
   1   3  14   32.50    2.00
   2  -3  14  134.69    5.20
   2  -3  14  138.99    5.20
  -2  -3 -14  138.39    5.60
   2   3  14  139.59    5.30
  -2   3 -14  140.89    5.20
   2   3  14  135.79    5.30
  -3  -3 -14  254.87    9.10
   3  -3  14  250.07    8.70
  -3   3 -14  233.58    8.90
   3   3  14  253.97    8.80
   3   3  14  240.68    8.90
   4  -3  14   72.19    3.20
   4   3  14   73.29    3.10
   4   3  14   77.39    3.10
  -4   3 -14   77.99    3.10
   5  -3  14   24.00    1.30
   5   3  14   25.90    1.50
   6   4 -14    5.20    1.00
   6   4 -14    3.10    0.80
  -5  -4  14   -0.20    0.70
   5   4 -14   -1.10    0.70
   5   4 -14    0.70    0.50
  -4  -4  14    1.50    0.60
   4  -4 -14    1.90    0.90
   4   4 -14    2.40    0.80
   4   4 -14    2.20    0.80
  -4   4  14    1.40    1.00
  -3  -4  14    1.60    0.60
   3  -4 -14    4.00    1.30
   3   4 -14    1.50    0.50
  -3   4  14    2.10    1.00
   2  -4 -14    9.80    1.40
  -2   4  14    8.40    1.20
   2   4 -14    7.30    1.00
   1  -4 -14   13.30    1.50
  -1  -4  14    9.50    1.20
  -1   4  14   12.40    1.30
   1   4 -14   11.80    1.10
   0  -4 -14   -0.60    0.80
   0  -4  14    1.40    0.60
   0   4  14    0.20    0.80
   0   4 -14    0.20    0.50
   1  -4  14   85.09    3.70
  -1  -4 -14   97.09    4.00
   1  -4  14   94.09    3.80
   1   4  14   88.79    3.70
  -1   4 -14   95.69    3.60
   2  -4  14    8.60    1.20
   2  -4  14    9.20    1.20
  -2   4 -14    7.80    0.90
   3  -4  14   10.30    1.10
   3   4  14   12.10    1.30
  -3   4 -14   11.70    1.10
   4  -4  14   14.30    1.10
  -1  -5  14  110.19    4.10
   1   5 -14  115.49    4.10
  -1   5  14  113.89    4.20
   0   5 -14    3.30    0.70
  -6   0  15   -0.20    1.30
  -5   0  15   -0.20    0.80
  -4   0  15   -0.10    0.70
  -3   0  15    0.30    0.70
  -2   0  15   -0.40    0.70
  -1   0  15   -1.40    0.70
   0   0  15    0.10    0.70
   1   0  15   -0.10    0.70
   2   0  15    2.20    1.10
   2   0  15    0.00    0.70
   3   0  15   -0.40    0.90
   3   0  15   -0.60    0.70
   4   0  15    0.70    0.90
   4   0  15    0.30    0.90
   5   0  15    0.50    0.60
  -6  -1  15   20.00    1.90
  -5  -1  15   17.00    1.60
   5  -1 -15   20.10    2.50
  -5   1  15   19.80    1.70
   4  -1 -15   72.09    3.80
  -4  -1  15   80.89    3.40
  -4   1  15   81.19    3.40
  -3  -1  15  180.58    6.70
   3  -1 -15  175.48    7.00
  -3   1  15  186.08    6.80
  -2  -1  15    1.50    0.70
   2  -1 -15    2.30    1.40
  -2   1  15    2.60    0.80
  -1  -1  15  124.09    4.90
   1  -1 -15  120.19    5.30
  -1   1  15  128.99    6.20
   0  -1  15  310.07   11.20
   0   1  15  324.77   12.00
   1  -1  15   48.30    2.40
   1   1  15   45.00    2.50
   2  -1  15   17.60    1.60
   2  -1  15   18.70    1.50
   2   1  15   18.00    1.50
   3  -1  15   73.59    3.10
   3  -1  15   70.89    3.10
   3   1  15   73.99    3.60
   3   1  15   78.29    3.20
   4  -1  15    1.50    1.00
   4  -1  15    3.60    1.00
   4   1  15    3.70    0.80
   4   1  15    1.10    0.80
   5  -1  15    1.30    0.60
   5   1  15    3.10    1.00
   6   2 -15    4.80    1.30
   5  -2 -15   61.09    3.00
  -5  -2  15   60.49    2.70
  -5   2  15   59.79    2.80
   5   2 -15   59.09    2.70
   4  -2 -15  160.68    6.10
  -4  -2  15  152.08    5.70
  -4   2  15  158.58    5.80
   4   2 -15  148.49    5.70
  -3  -2  15   11.20    1.30
   3  -2 -15    9.00    1.60
   3   2 -15    8.20    1.80
  -3   2  15   10.60    1.40
   2  -2 -15   26.30    2.10
  -2  -2  15   28.00    2.00
  -2   2  15   24.00    1.70
   2   2 -15   21.90    2.10
   1  -2 -15   63.09    3.10
  -1  -2  15   63.39    3.20
  -1   2  15   61.19    2.90
   1   2 -15   53.49    4.10
   0  -2 -15    3.60    1.30
   0   2  15    0.90    0.80
   1  -2  15   -0.20    0.60
  -1  -2 -15    1.50    1.30
   1   2  15    0.60    0.70
   2  -2  15   69.09    3.00
   2  -2  15   67.59    3.00
   2   2  15   77.49    4.00
   3  -2  15   -0.10    0.80
   3  -2  15    1.00    0.80
   3   2  15    0.40    1.00
   3   2  15   -0.30    0.70
   4  -2  15    5.40    1.00
   4   2  15    6.60    1.20
   4   2  15    7.90    1.40
   5  -2  15    2.70    0.70
   6   3 -15    5.10    1.00
  -5  -3  15    8.10    1.20
   5   3 -15    8.80    1.10
   4   3 -15   11.30    1.10
  -4   3  15   10.30    1.60
   3  -3 -15  101.29    4.40
  -3  -3  15  105.79    4.10
   3   3 -15  106.39    4.00
  -2  -3  15   16.30    1.40
   2  -3 -15   14.80    1.70
   2   3 -15   16.10    1.30
  -2   3  15   15.50    1.30
  -1  -3  15    0.50    0.60
   1  -3 -15   -1.40    1.10
   1   3 -15    0.40    0.70
  -1   3  15    0.60    0.60
   0  -3 -15   20.00    1.90
   0  -3  15   21.20    1.40
   0   3  15   23.70    2.00
   0   3 -15   20.90    1.50
  -1   3 -15    1.80    0.80
   1   3  15    1.70    0.60
   2  -3  15   35.40    1.80
   2   3  15   34.40    1.80
   3   3  15   -0.60    0.70
  -3  -4  15    7.40    1.00
   3   4 -15    8.90    1.00
  -2  -4  15   89.59    3.40
   2   4 -15   87.29    3.30
  -2   4  15   87.29    3.40
  -1  -4  15   11.20    1.00
  -1   4  15    9.50    1.10
   1   4 -15   10.70    1.10
   0  -4  15   22.90    1.30
   0   4  15   24.40    1.40
   0   4 -15   22.30    1.50
  -5   0  16  112.69    4.30
  -4   0  16   33.40    2.00
  -3   0  16   54.49    2.50
  -2   0  16   55.29    2.90
  -1   0  16  639.04   21.60
   0   0  16 1313.57   44.20
   1   0  16   54.99    2.50
   2   0  16   67.89    2.80
   3   0  16   28.50    1.70
  -5  -1  16    0.40    0.90
  -4  -1  16    8.50    1.20
  -4   1  16    9.80    1.40
  -3  -1  16    1.80    0.60
  -3   1  16    1.20    0.70
  -2  -1  16   27.40    1.70
  -2   1  16   26.00    2.40
  -1   1  16    4.80    1.10
   0  -1  16    5.90    1.40
   0   1  16    4.20    1.00
   1   1  16  111.09    4.50
   2  -1  16   10.90    1.30
   2   1  16    8.90    1.10
   3   1  16   11.00    2.00
  -4  -2  16    2.50    0.70
  -4   2  16    6.50    1.50
  -3  -2  16    1.10    0.60
  -3   2  16    0.40    0.70
  -2   2  16    4.80    1.00
  -1   2  16   40.40    2.40
   0  -2  16   16.30    1.30
   0   2  16   16.70    1.20
   1  -2  16   10.30    1.10
   1   2  16    8.90    1.10
   2  -2  16   36.00    2.40
   2   2  16   28.60    1.60
  -2  -3  16   17.60    1.20
  -2   3  16   18.00    1.30
  -1  -3  16   11.00    1.00
  -1   3  16    7.30    1.10
  -2   0  17   -0.30    0.60
  -1   0  17    0.70    0.60
   0   0   0    0.00    0.00
_computing_structure_solution     'SHELXT 2014/5 (Sheldrick, 2014)'
;
_shelx_hkl_checksum     11462
_shelx_res_file
;
TITL jtm1198_0m_a.res in P2(1)/c
    jtm1198_0m_a.res
    created by SHELXL-2018/3 at 15:50:21 on 31-Dec-2019
REM Old TITL jtm1198_0m in P2(1)/c
REM SHELXT solution in P2(1)/c
REM R1 0.103,  Rweak 0.003,  Alpha 0.026,  Orientation as input
REM Formula found by SHELXT:  C14 N3 S
CELL  1.54178  12.4617   7.0766  13.6500   90.000   96.085   90.000
ZERR    4.000   0.0005   0.0003   0.0005    0.000    0.001    0.000
LATT  1
SYMM -X, 1/2+Y, 1/2-Z
SFAC C H N S
UNIT 52 48 16 4
TEMP -123
SIZE 0.156 0.218 0.257
L.S. 5
BOND $H
LIST 4
FMAP 2
PLAN 5
MPLA N1 > C5
MPLA C7 > C12
CONF
EQIV $1 x, y-1, z
HTAB C2 S1_$1
ACTA 136
WGHT    0.079200    0.912600
EXTI    0.017523
FVAR       0.84588
S1    4    0.651899    0.561758    0.632805    11.00000    0.02359    0.02297 =
         0.03413   -0.00033    0.00211    0.00000
N1    3    0.602371    0.196645    0.624618    11.00000    0.02252    0.02112 =
         0.03267    0.00088    0.00388    0.00114
N2    3    0.425034    0.058013    0.619204    11.00000    0.02587    0.01983 =
         0.02955   -0.00025    0.00422   -0.00093
N3    3    0.284644    0.292082    0.620892    11.00000    0.01941    0.02515 =
         0.02603   -0.00131    0.00209   -0.00167
N4    3    0.277152    0.485131    0.624267    11.00000    0.02416    0.02509 =
         0.02931   -0.00336    0.00243    0.00219
C1    1    0.562833    0.371829    0.628218    11.00000    0.02110    0.02139 =
         0.01785    0.00098    0.00060   -0.00224
C2    1    0.530489    0.051913    0.620473    11.00000    0.02813    0.01909 =
         0.03873   -0.00115    0.00395    0.00236
H2    2    0.561282   -0.074017    0.617859    11.00000    0.04034
C3    1    0.388196    0.237101    0.622097    11.00000    0.02136    0.02425 =
         0.01945   -0.00056    0.00184   -0.00338
C4    1    0.376309    0.552438    0.628050    11.00000    0.02266    0.02422 =
         0.02807   -0.00309    0.00227    0.00376
H4    2    0.387187    0.676157    0.632570    11.00000    0.01597
C5    1    0.451911    0.401433    0.626844    11.00000    0.02245    0.01969 =
         0.02156   -0.00157    0.00117   -0.00031
C6    1    0.188602    0.171090    0.614040    11.00000    0.02009    0.03198 =
         0.02462    0.00020    0.00454   -0.00668
H6A   2    0.213160    0.050482    0.636932    11.00000    0.02411
H6B   2    0.143881    0.215046    0.659384    11.00000    0.02429
C7    1    0.131009    0.162652    0.511104    11.00000    0.01611    0.02001 =
         0.02549    0.00097    0.00363   -0.00289
C8    1    0.177187    0.066050    0.437087    11.00000    0.01904    0.02162 =
         0.02942    0.00024    0.00473    0.00044
H8    2    0.241524    0.004411    0.450707    11.00000    0.02051
C9    1    0.124223    0.057493    0.342451    11.00000    0.03017    0.02499 =
         0.02724   -0.00374    0.00765   -0.00504
H9    2    0.156336   -0.002554    0.295107    11.00000    0.03837
C10   1    0.024995    0.145632    0.321151    11.00000    0.02647    0.03292 =
         0.02728    0.00479   -0.00358   -0.00992
H10   2   -0.003928    0.137278    0.263663    11.00000    0.04134
C11   1   -0.021574    0.242330    0.394110    11.00000    0.01635    0.02992 =
         0.04002    0.00815   -0.00078   -0.00134
H11   2   -0.082479    0.299439    0.380085    11.00000    0.03265
C12   1    0.031666    0.250639    0.488944    11.00000    0.01871    0.02192 =
         0.03367    0.00017    0.00659   -0.00117
H12   2   -0.002536    0.320544    0.538318    11.00000    0.04111
C13   1    0.778785    0.443998    0.631622    11.00000    0.02559    0.02960 =
         0.04413    0.00388   -0.00026   -0.00200
H13A  2    0.780893    0.380843    0.570017    11.00000    0.04010
H13B  2    0.786722    0.361071    0.686214    11.00000    0.03578
H13C  2    0.836037    0.547433    0.632827    11.00000    0.06757
HKLF 4
REM  jtm1198_0m_a.res in P2(1)/c
REM wR2 = 0.134862, GooF = S = 1.09953, Restrained GooF = 1.09953 for all data
REM R1 = 0.048725 for 2292 Fo > 4sig(Fo) and 0.049755 for all 2388 data
REM 212 parameters refined using 0 restraints
END
WGHT      0.0792      0.9126
REM Highest difference peak  0.684,  deepest hole -0.419,  1-sigma level  0.083
Q1    1   0.6659  0.3466  0.6422  11.00000  0.05    0.68
Q2    1   0.7355  0.5253  0.6368  11.00000  0.05    0.42
Q3    1   0.3637 -0.0080  0.6219  11.00000  0.05    0.35
Q4    1   0.0046  0.1901  0.3634  11.00000  0.05    0.34
Q5    1   0.0793  0.0982  0.3408  11.00000  0.05    0.32
;
_shelx_res_checksum     58812
