# Supplementary material for: Crystal structure determination and analyses of Hirshfeld surface, crystal voids, inter­molecular inter­action energies and energy frameworks of 1-benzyl-4-(methyl­sulfan­yl)-3a,7a-di­hydro-1H-pyrazolo­[3,4-d]pyrimidine
Source: Acta Crystallogr E Crystallogr Commun. 2024 Jun 25;80(Pt 7):783–8. doi: 10.1107/S2056989024005954 (PMC11223713; doi:10.1107/S2056989024005954)
Supplement: Supplementary file 2 [file e-80-00783-Isup2.hkl]

data_I                                                                          
_shelx_title ' jtm1198_0m_a.res in P2(1)/c'                                     
_shelx_refln_list_code          4                                               
_shelx_F_calc_maximum      152.65                                               
_exptl_crystal_F_000       536.00                                               
_reflns_d_resolution_high  0.7991                                               
                                                                                
loop_                                                                           
 _space_group_symop_operation_xyz                                               
 'x, y, z'                                                                      
 '-x, y+1/2, -z+1/2'                                                            
 '-x, -y, -z'                                                                   
 'x, -y-1/2, z-1/2'                                                             
                                                                                
_cell_length_a    12.4617                                                       
_cell_length_b     7.0766                                                       
_cell_length_c    13.6500                                                       
_cell_angle_alpha  90.000                                                       
_cell_angle_beta   96.085                                                       
_cell_angle_gamma  90.000                                                       
                                                                                
_shelx_F_squared_multiplier     1.000                                           
                                                                                
loop_                                                                           
 _refln_index_h                                                                 
 _refln_index_k                                                                 
 _refln_index_l                                                                 
 _refln_F_squared_calc                                                          
 _refln_F_squared_meas                                                          
 _refln_F_squared_sigma                                                         
 _refln_observed_status                                                         
   2   0   0        297.61        315.37        12.98 o                         
   3   0   0       1454.05       1559.21        36.75 o                         
   4   0   0        803.25        774.71        26.62 o                         
   5   0   0       5170.94       5814.01       110.81 o                         
   6   0   0        343.40        344.28         7.57 o                         
   7   0   0        587.44        867.10        21.52 o                         
   8   0   0        160.02        191.24         8.15 o                         
   9   0   0         87.23         84.17         2.97 o                         
  10   0   0        216.47        213.27         6.16 o                         
  11   0   0        356.67        339.48        10.88 o                         
  12   0   0        424.74        371.18        12.11 o                         
  13   0   0        612.31        627.74        22.53 o                         
  14   0   0         16.01         21.68         2.38 o                         
   1   1   0       5878.81       5161.08       234.33 o                         
   2   1   0        651.88        777.33        17.24 o                         
   3   1   0          0.35          2.28         0.47 o                         
   4   1   0        429.63        380.52         6.94 o                         
   5   1   0        552.16        466.69         7.56 o                         
   6   1   0        138.74        178.57         3.17 o                         
   7   1   0        461.79        479.18         8.92 o                         
   8   1   0        108.69        162.96         4.44 o                         
   9   1   0        143.80        147.74         3.19 o                         
  10   1   0          6.76         14.81         1.06 o                         
  11   1   0          6.41          8.30         0.87 o                         
  12   1   0        301.72        307.95         5.86 o                         
  13   1   0         61.64         57.17         2.79 o                         
  14   1   0        111.49        100.39         3.42 o                         
  15   1   0          0.32          0.14         0.70 o                         
   0   2   0       1444.52       1532.04        36.32 o                         
   1   2   0       4639.50       5013.55       209.44 o                         
   2   2   0       2381.54       2758.73        52.98 o                         
   3   2   0       1137.99       1401.56        23.78 o                         
   4   2   0        398.31        406.15         8.83 o                         
   5   2   0        621.14        649.49        12.04 o                         
   6   2   0         72.28         50.58         3.41 o                         
   7   2   0        768.49        780.36        15.55 o                         
   8   2   0         26.81         27.49         1.61 o                         
   9   2   0        693.98        578.01         9.89 o                         
  10   2   0        941.11       1005.55        15.46 o                         
  11   2   0        251.68        261.72         5.55 o                         
  12   2   0         77.62         69.31         2.53 o                         
  13   2   0        103.28        108.91         3.35 o                         
  14   2   0        277.72        278.53         7.29 o                         
  15   2   0          0.53          3.49         1.12 o                         
   1   3   0        754.81        736.46        15.21 o                         
   2   3   0        132.35         83.89         2.75 o                         
   3   3   0        908.08        942.13        23.51 o                         
   4   3   0         22.48         10.98         1.29 o                         
   5   3   0       1081.16       1067.11        21.70 o                         
   6   3   0          0.93          8.72         1.06 o                         
   7   3   0        294.73        283.31         6.19 o                         
   8   3   0        160.41        117.23         3.18 o                         
   9   3   0         84.34         73.26         2.11 o                         
  10   3   0        212.58        188.48         3.93 o                         
  11   3   0        673.61        754.10        18.10 o                         
  12   3   0        696.49        718.35        17.69 o                         
  13   3   0         40.68         35.79         1.44 o                         
  14   3   0        181.96        196.33         7.19 o                         
   0   4   0        462.37        631.54        23.78 o                         
   1   4   0         20.84         23.80         3.78 o                         
   2   4   0        150.89        187.09        11.53 o                         
   3   4   0       1036.54       1249.20        21.36 o                         
   4   4   0         50.87         47.10         1.70 o                         
   5   4   0          0.69          2.01         0.65 o                         
   6   4   0          3.22          6.79         0.82 o                         
   7   4   0          0.49          4.94         2.32 o                         
   8   4   0        278.78        313.37         8.51 o                         
   9   4   0        497.10        500.82        10.43 o                         
  10   4   0        100.55        103.89         2.88 o                         
  11   4   0          0.85          0.88         0.68 o                         
  12   4   0         13.89         16.16         1.53 o                         
  13   4   0          0.36         -0.66         0.74 o                         
   1   5   0        809.24        862.22        12.05 o                         
   2   5   0       1247.83       1318.30        18.13 o                         
   3   5   0        309.29        331.47         5.17 o                         
   4   5   0         73.51         66.84         1.85 o                         
   5   5   0        371.38        352.42         6.59 o                         
   6   5   0          0.54          2.57         0.79 o                         
   7   5   0          0.28          2.97         0.95 o                         
   8   5   0          5.04         12.63         1.42 o                         
   9   5   0         15.45         10.69         1.29 o                         
  10   5   0          3.78         10.00         1.27 o                         
  11   5   0        661.92        718.45        17.32 o                         
  12   5   0        312.93        323.58         7.97 o                         
   0   6   0        881.60        875.49        17.40 o                         
   1   6   0        238.10        229.52         3.71 o                         
   2   6   0        168.68        213.10         3.49 o                         
   3   6   0        256.10        216.81         3.89 o                         
   4   6   0         98.22         75.92         1.88 o                         
   5   6   0        121.82        124.81         2.84 o                         
   6   6   0        128.41        134.96         3.43 o                         
   7   6   0        219.56        263.45         7.46 o                         
   8   6   0          0.47          0.40         0.74 o                         
   9   6   0        126.62        120.87         5.05 o                         
  10   6   0        192.00        192.40         7.18 o                         
  11   6   0         23.44         20.57         1.54 o                         
   1   7   0        103.43        100.39         2.03 o                         
   2   7   0         78.22         81.64         2.01 o                         
   3   7   0         53.86         49.76         2.40 o                         
   4   7   0         33.48         33.99         1.85 o                         
   5   7   0        143.18        132.23         3.24 o                         
   6   7   0         80.65         83.93         2.47 o                         
   7   7   0         17.25         21.65         1.09 o                         
   8   7   0          2.03          1.82         0.84 o                         
   9   7   0          5.24          5.17         0.98 o                         
   0   8   0        718.96        697.97        20.02 o                         
   1   8   0        270.04        255.54         4.19 o                         
   2   8   0        202.59        194.57         3.30 o                         
   3   8   0          4.54          4.37         0.68 o                         
   4   8   0        556.84        551.04        10.90 o                         
   5   8   0          1.56          1.82         0.51 o                         
   6   8   0         99.44        111.59         7.45 o                         
 -14   1   1        490.92        526.15        13.28 o                         
 -13   1   1          0.47          4.18         1.01 o                         
 -12   1   1        164.36        147.35         4.05 o                         
 -11   1   1       1771.77       1701.72        28.74 o                         
 -10   1   1       1515.70       1420.73        24.18 o                         
  -9   1   1        319.78        309.91         6.02 o                         
  -8   1   1       1445.68       1419.22        34.84 o                         
  -7   1   1       1151.47       1167.49        20.16 o                         
  -6   1   1       1026.11       1227.90        17.16 o                         
  -5   1   1        118.60         89.35         1.74 o                         
  -4   1   1        107.26        180.35         3.55 o                         
  -3   1   1       6885.16       6248.37       205.86 o                         
  -2   1   1         78.42         42.94         1.52 o                         
  -1   1   1       2787.32       2576.30       174.95 o                         
   0   1   1        248.16        208.26         4.21 o                         
   1   1   1       1531.22       1723.60        47.72 o                         
   3   1   1       3960.25       3808.61        73.03 o                         
   4   1   1          0.88          4.01         0.79 o                         
   5   1   1       1171.66       1094.80        21.39 o                         
   6   1   1       1209.70       1211.53        18.76 o                         
   7   1   1        322.62        347.37         8.11 o                         
   8   1   1        489.52        440.13         7.94 o                         
   9   1   1         13.90         15.07         1.03 o                         
  10   1   1          4.91          7.78         0.91 o                         
  11   1   1        162.67        143.63         3.77 o                         
  12   1   1         46.27         48.22         1.90 o                         
  13   1   1         45.52         50.38         2.42 o                         
  14   1   1         69.34         56.41         2.57 o                         
  15   1   1         95.26        118.11         4.64 o                         
 -14   2   1          3.39          6.29         1.54 o                         
 -13   2   1          9.46         12.13         1.09 o                         
 -12   2   1        121.94        144.75         5.33 o                         
 -11   2   1         19.06         17.70         1.12 o                         
 -10   2   1        245.50        231.90         4.13 o                         
  -9   2   1         31.01         18.97         1.19 o                         
  -8   2   1         96.30         88.23         2.21 o                         
  -7   2   1        601.80        658.36        19.82 o                         
  -6   2   1         48.33         42.70         1.56 o                         
  -5   2   1         53.39        101.31         2.07 o                         
  -4   2   1         55.10         48.33         3.08 o                         
  -3   2   1         98.01         47.79         1.87 o                         
  -2   2   1       5008.35       5408.19       143.77 o                         
  -1   2   1       4587.20       4776.23       366.50 o                         
   0   2   1          5.51         18.03         1.96 o                         
   1   2   1        311.37        234.98         6.31 o                         
   2   2   1       1746.20       1771.03        29.81 o                         
   3   2   1        896.51        837.52        14.60 o                         
   4   2   1       7481.13       8360.57       137.94 o                         
   5   2   1         90.41         58.54         5.12 o                         
   6   2   1        299.16        254.48         5.90 o                         
   7   2   1       1213.90       1201.06        20.32 o                         
   8   2   1        500.01        497.80        11.23 o                         
   9   2   1        334.17        367.96         6.81 o                         
  10   2   1         93.96         99.42         4.57 o                         
  11   2   1         72.33         76.57         3.35 o                         
  12   2   1         82.34         56.01         2.21 o                         
  13   2   1         75.75         68.68         2.99 o                         
  14   2   1         21.16         18.17         1.54 o                         
 -14   3   1          1.55          1.40         0.84 o                         
 -13   3   1         74.77         62.12         1.89 o                         
 -12   3   1         12.48         15.05         1.37 o                         
 -11   3   1          0.31          1.01         0.65 o                         
 -10   3   1         73.42         49.30         1.69 o                         
  -9   3   1         58.95         80.12         2.15 o                         
  -8   3   1        314.22        293.63         5.56 o                         
  -7   3   1         80.95         46.14         1.84 o                         
  -6   3   1         20.89         24.35         1.51 o                         
  -5   3   1        105.78        100.81         2.67 o                         
  -4   3   1       1391.92       1346.30        22.71 o                         
  -3   3   1         39.96         28.52         1.52 o                         
  -2   3   1         12.07         10.39         1.38 o                         
  -1   3   1        189.83        263.40         5.27 o                         
   0   3   1        747.19        843.00        16.10 o                         
   1   3   1        109.26        133.14         3.65 o                         
   2   3   1       1609.70       1840.86        50.48 o                         
   3   3   1        615.14        666.90        11.10 o                         
   4   3   1         32.69         35.07         1.87 o                         
   5   3   1        104.88        136.44         4.08 o                         
   6   3   1        650.09        596.22        15.35 o                         
   7   3   1         92.95         92.24         2.69 o                         
   8   3   1        226.54        243.46         6.76 o                         
   9   3   1          1.93          4.61         1.26 o                         
  10   3   1        143.52        146.60         4.60 o                         
  11   3   1         31.46         27.43         1.91 o                         
  12   3   1         15.36         12.18         1.52 o                         
  13   3   1          2.80          1.38         0.72 o                         
  14   3   1          1.23          4.33         1.12 o                         
 -13   4   1        144.55        157.99         4.23 o                         
 -12   4   1        226.38        267.44         5.77 o                         
 -11   4   1          1.27          1.12         0.68 o                         
 -10   4   1        296.59        319.38         7.92 o                         
  -9   4   1        946.35        997.20        24.32 o                         
  -8   4   1        523.52        550.09        15.85 o                         
  -7   4   1         46.11         42.93         3.05 o                         
  -6   4   1        221.46        232.35         5.25 o                         
  -5   4   1        621.92        585.97        10.32 o                         
  -4   4   1        182.15        228.35         4.74 o                         
  -3   4   1       2102.07       2137.34        49.93 o                         
  -2   4   1          5.91         25.02         4.05 o                         
  -1   4   1        646.59        719.18        18.91 o                         
   0   4   1        273.64        291.90         8.94 o                         
   1   4   1        629.73        595.24        16.00 o                         
   2   4   1        179.12        153.11         5.97 o                         
   3   4   1       1260.02       1390.35        20.93 o                         
   4   4   1        442.61        377.88         6.25 o                         
   5   4   1         94.87         87.58         1.88 o                         
   6   4   1        515.32        550.75         9.91 o                         
   7   4   1        839.82        842.95        14.61 o                         
   8   4   1        822.24        838.69        14.54 o                         
   9   4   1        149.46        132.75         3.95 o                         
  10   4   1        303.72        320.79         9.38 o                         
  11   4   1        392.50        432.98         8.99 o                         
  12   4   1          7.88         10.56         1.27 o                         
  13   4   1         54.88         68.09         3.08 o                         
 -12   5   1          5.67          7.41         1.68 o                         
 -11   5   1          0.15          2.68         0.90 o                         
 -10   5   1         14.95         21.43         1.58 o                         
  -9   5   1        169.83        176.88         5.16 o                         
  -8   5   1          5.98          1.12         1.61 o                         
  -7   5   1          0.42          6.79         2.09 o                         
  -6   5   1         13.29         19.51         1.50 o                         
  -5   5   1        244.95        245.16         5.98 o                         
  -4   5   1        701.17        650.58         9.38 o                         
  -3   5   1          4.29          4.08         0.66 o                         
  -2   5   1       1001.26       1134.57        17.74 o                         
  -1   5   1        814.02        798.85        11.22 o                         
   0   5   1        174.31        146.72         2.57 o                         
   1   5   1         18.31         24.37         1.46 o                         
   2   5   1         46.59         46.55         1.48 o                         
   3   5   1         51.18         56.32         1.64 o                         
   4   5   1         25.02         20.33         1.46 o                         
   5   5   1        186.50        181.06         3.37 o                         
   6   5   1          1.05          3.85         0.99 o                         
   7   5   1        263.28        291.78         5.58 o                         
   8   5   1         45.14         48.74         2.21 o                         
   9   5   1         82.61         76.46         2.34 o                         
  10   5   1         47.14         36.08         1.77 o                         
  11   5   1         37.57         32.44         1.53 o                         
  12   5   1          7.70          9.07         1.17 o                         
 -11   6   1          5.80          4.19         1.12 o                         
 -10   6   1        138.69        138.85         5.48 o                         
  -9   6   1        195.33        193.80         7.46 o                         
  -8   6   1         15.79         15.80         1.82 o                         
  -7   6   1          8.27         10.82         1.26 o                         
  -6   6   1          0.88          1.69         0.76 o                         
  -5   6   1        203.97        177.65         3.69 o                         
  -4   6   1          2.38          0.89         0.58 o                         
  -3   6   1        135.06        145.64         2.60 o                         
  -2   6   1          5.31          6.68         0.90 o                         
  -1   6   1        337.94        348.01         5.26 o                         
   0   6   1        636.07        623.88         8.96 o                         
   1   6   1       1145.64       1208.01        16.75 o                         
   2   6   1       1201.76       1249.27        18.97 o                         
   3   6   1        146.68        152.56         3.01 o                         
   4   6   1        974.78       1020.28        15.58 o                         
   5   6   1        199.58        198.03         4.01 o                         
   6   6   1         73.84         92.36         2.98 o                         
   7   6   1        235.20        270.71         5.91 o                         
   8   6   1          0.66          1.69         0.80 o                         
   9   6   1          2.92          1.68         0.84 o                         
  10   6   1         84.32         94.52         3.93 o                         
  11   6   1         31.44         37.38         1.96 o                         
  -9   7   1          0.39          2.38         0.70 o                         
  -8   7   1        177.55        185.85         6.90 o                         
  -7   7   1        321.69        315.36         6.51 o                         
  -6   7   1          3.37          4.24         0.82 o                         
  -5   7   1          1.25          1.95         0.64 o                         
  -4   7   1        296.62        296.66         4.94 o                         
  -3   7   1        291.30        312.41         6.51 o                         
  -2   7   1          0.40          1.57         0.54 o                         
  -1   7   1         20.21         21.95         1.22 o                         
   0   7   1         14.74         14.98         1.14 o                         
   1   7   1         61.01         58.63         1.61 o                         
   2   7   1        386.79        414.32         6.76 o                         
   3   7   1        171.59        178.75         4.02 o                         
   4   7   1         63.76         59.06         1.53 o                         
   5   7   1        171.50        163.59         3.87 o                         
   6   7   1        609.54        645.57        12.83 o                         
   7   7   1         85.15         90.09         2.78 o                         
   8   7   1          1.66          0.58         0.91 o                         
   9   7   1        240.81        210.39         7.50 o                         
  -6   8   1         24.71         22.49         2.31 o                         
  -5   8   1          9.15          9.16         0.87 o                         
  -4   8   1         20.30         20.40         0.99 o                         
  -3   8   1         74.69         72.50         1.56 o                         
  -2   8   1          2.58          1.85         0.46 o                         
  -1   8   1        130.74        132.34         3.29 o                         
   0   8   1          6.58          9.09         0.79 o                         
   1   8   1          4.09          4.63         0.51 o                         
   2   8   1          9.36          9.38         0.69 o                         
   3   8   1          0.28          0.00         0.46 o                         
   4   8   1          2.62          1.97         0.51 o                         
   5   8   1          7.78          5.43         0.90 o                         
   6   8   1          0.03         -0.21         0.57 o                         
 -14   0   2         77.05         88.14         4.49 o                         
 -13   0   2        145.46        129.57         3.52 o                         
 -12   0   2         10.76         10.76         1.43 o                         
 -11   0   2        507.70        529.98        18.75 o                         
 -10   0   2        759.23        751.14        15.10 o                         
  -9   0   2       1240.81       1298.87        33.69 o                         
  -8   0   2       3062.07       3015.64        50.19 o                         
  -7   0   2        123.34        110.02         3.22 o                         
  -6   0   2        432.52        425.67         8.96 o                         
  -5   0   2       2927.45       3050.38        58.43 o                         
  -4   0   2         74.70         55.51         1.89 o                         
  -3   0   2       1861.00       1687.43        55.80 o                         
  -2   0   2        115.11        198.02         7.71 o                         
   0   0   2       1370.13       1373.00        45.31 o                         
   1   0   2       1195.83       1010.45        28.13 o                         
   2   0   2        154.91        237.91         8.72 o                         
   3   0   2        139.40        107.50         6.00 o                         
   4   0   2         18.01         20.07         1.33 o                         
   5   0   2       1473.44       1417.47        27.91 o                         
   6   0   2        978.77       1015.77        25.00 o                         
   7   0   2        819.57        843.94        31.43 o                         
   8   0   2       3260.27       3268.10        86.58 o                         
   9   0   2        412.39        427.43        14.31 o                         
  10   0   2        639.26        640.40        16.03 o                         
  11   0   2        777.07        782.68        27.78 o                         
  12   0   2         17.61         15.80         2.24 o                         
  13   0   2         18.70         20.42         2.38 o                         
  14   0   2        321.40        340.62        12.74 o                         
  15   0   2        115.32        117.42         5.34 o                         
 -14   1   2          3.58          2.06         0.61 o                         
 -13   1   2        161.15        141.72         2.71 o                         
 -12   1   2         96.26         90.35         2.31 o                         
 -11   1   2          6.86         11.41         1.03 o                         
 -10   1   2        245.36        222.66         3.96 o                         
  -9   1   2        474.84        458.00         7.36 o                         
  -8   1   2        658.19        791.86        10.41 o                         
  -7   1   2        406.59        385.59         7.27 o                         
  -6   1   2       1997.56       2103.24        37.53 o                         
  -5   1   2        276.33        249.98         4.33 o                         
  -4   1   2          4.94          2.35         0.59 o                         
  -3   1   2       3149.95       2934.09        97.20 o                         
  -2   1   2       2393.87       2453.97        57.24 o                         
  -1   1   2      11157.79       7943.38       204.89 o                         
   0   1   2       3813.02       3269.85        80.90 o                         
   1   1   2       4346.00       4108.44       135.40 o                         
   2   1   2         62.49         61.05         2.00 o                         
   3   1   2       1409.03       1198.94        20.38 o                         
   4   1   2         39.84         49.31         1.37 o                         
   5   1   2         78.09         59.05         1.60 o                         
   6   1   2       2045.75       2126.79        35.95 o                         
   7   1   2        589.26        651.00        20.05 o                         
   8   1   2        110.59        132.12         2.93 o                         
   9   1   2        201.57        174.36         3.69 o                         
  10   1   2        435.26        443.82         9.48 o                         
  11   1   2          7.94          4.55         1.07 o                         
  12   1   2        113.88        105.16         5.05 o                         
  13   1   2         46.80         41.11         6.30 o                         
  14   1   2         19.14         20.30         1.19 o                         
  15   1   2         13.17         16.78         1.54 o                         
 -15   2   2         67.81         82.19         3.37 o                         
 -14   2   2         36.62         39.69         1.68 o                         
 -13   2   2          9.24          9.59         0.98 o                         
 -12   2   2          1.39          1.20         0.81 o                         
 -11   2   2         28.73         22.22         1.10 o                         
 -10   2   2          4.91         12.31         1.14 o                         
  -9   2   2        660.16        678.84        12.15 o                         
  -8   2   2        363.58        274.14         4.63 o                         
  -7   2   2        957.37        898.78        18.89 o                         
  -6   2   2        323.85        259.63         4.64 o                         
  -5   2   2       1266.06       1176.93        16.43 o                         
  -4   2   2        149.59        131.72         4.16 o                         
  -3   2   2         65.48         65.69         2.08 o                         
  -2   2   2       1514.46       1813.09        35.05 o                         
  -1   2   2       5702.39       5798.80       172.65 o                         
   0   2   2        735.21        793.27        22.42 o                         
   1   2   2        903.80        781.45        15.58 o                         
   2   2   2         27.23         58.63         2.87 o                         
   3   2   2        369.44        390.84        23.08 o                         
   4   2   2        238.42        201.58         4.29 o                         
   5   2   2       1030.61       1051.70        37.34 o                         
   6   2   2         66.50         31.89         2.04 o                         
   7   2   2        461.66        417.19        12.80 o                         
   8   2   2       1149.48       1078.63        30.68 o                         
   9   2   2        282.25        291.80         7.66 o                         
  10   2   2         34.00         26.14         1.75 o                         
  11   2   2         71.73         82.49         3.42 o                         
  12   2   2        273.87        255.57         7.60 o                         
  13   2   2         56.34         44.74         2.17 o                         
  14   2   2         22.30         28.03         1.47 o                         
 -14   3   2          2.60          1.44         0.67 o                         
 -13   3   2        113.40        117.70         2.87 o                         
 -12   3   2          0.77          1.71         0.63 o                         
 -11   3   2         10.78         11.80         1.04 o                         
 -10   3   2        133.34        150.23         3.29 o                         
  -9   3   2        917.78        988.92        17.78 o                         
  -8   3   2        605.00        619.33        10.28 o                         
  -7   3   2        943.91        929.88        13.99 o                         
  -6   3   2        723.61        636.49        11.43 o                         
  -5   3   2        127.10        148.29         3.13 o                         
  -4   3   2       8228.07       9470.94       221.88 o                         
  -3   3   2       1661.53       1568.88        23.92 o                         
  -2   3   2       1936.93       2201.20        47.22 o                         
  -1   3   2         35.73         21.91         1.25 o                         
   0   3   2        789.01        808.34        16.42 o                         
   1   3   2         39.11         29.30         2.15 o                         
   2   3   2       2150.60       2413.74        36.40 o                         
   3   3   2       3455.21       3647.74        70.33 o                         
   4   3   2       3009.78       3304.76        64.09 o                         
   5   3   2          8.47         16.10         3.08 o                         
   6   3   2       1178.69       1154.81        25.15 o                         
   7   3   2        660.22        668.47        11.70 o                         
   8   3   2        699.35        713.45        20.44 o                         
   9   3   2         86.82        108.03         3.75 o                         
  10   3   2         24.41         28.02         1.97 o                         
  11   3   2        161.11        158.87         4.27 o                         
  12   3   2         29.04         35.90         1.95 o                         
  13   3   2        146.16        136.77         4.06 o                         
  14   3   2          1.54          1.68         0.84 o                         
 -13   4   2         18.34         14.61         1.33 o                         
 -12   4   2         82.59         78.41         2.57 o                         
 -11   4   2         42.04         31.59         1.51 o                         
 -10   4   2          0.01          4.04         0.88 o                         
  -9   4   2          0.66          4.00         1.03 o                         
  -8   4   2        446.84        368.69         9.52 o                         
  -7   4   2         15.05         14.12         2.57 o                         
  -6   4   2         25.08         30.57         1.54 o                         
  -5   4   2        476.19        459.37         8.17 o                         
  -4   4   2        993.55       1093.41        16.76 o                         
  -3   4   2        405.36        497.43        10.36 o                         
  -2   4   2          1.26          2.22         2.19 o                         
  -1   4   2        874.44       1007.44        25.60 o                         
   0   4   2        104.51        112.45         5.94 o                         
   1   4   2         83.98        100.59         4.70 o                         
   2   4   2        885.67       1076.36        16.50 o                         
   3   4   2        262.37        276.81         4.68 o                         
   4   4   2          3.24          4.32         0.66 o                         
   5   4   2          7.02          8.93         1.40 o                         
   6   4   2          0.14          1.08         1.17 o                         
   7   4   2         15.44         11.47         1.19 o                         
   8   4   2        556.79        481.04         9.94 o                         
   9   4   2          9.68         10.88         1.18 o                         
  10   4   2          1.87          8.28         1.38 o                         
  11   4   2         49.22         32.65         1.46 o                         
  12   4   2        144.51        127.99         3.21 o                         
  13   4   2          6.99          8.39         1.26 o                         
 -12   5   2         98.53        116.50         4.63 o                         
 -11   5   2        220.07        219.37         8.17 o                         
 -10   5   2        346.31        369.62        13.29 o                         
  -9   5   2         96.77        109.06         4.91 o                         
  -8   5   2        153.35        139.45         6.04 o                         
  -7   5   2         38.69         37.91         1.86 o                         
  -6   5   2       2054.96       2279.75        37.96 o                         
  -5   5   2        238.36        249.55         4.33 o                         
  -4   5   2       1040.60       1064.55        26.71 o                         
  -3   5   2        285.74        291.69         4.49 o                         
  -2   5   2        112.98        123.81         2.93 o                         
  -1   5   2          5.24          8.10         0.84 o                         
   0   5   2        496.56        568.50         8.88 o                         
   1   5   2         61.81         78.59         2.26 o                         
   2   5   2         69.73         77.26         2.32 o                         
   3   5   2        406.44        409.37         6.08 o                         
   4   5   2       1219.13       1285.15        22.77 o                         
   5   5   2         82.48         93.73         2.15 o                         
   6   5   2        280.63        311.19         5.89 o                         
   7   5   2        768.52        756.72        11.82 o                         
   8   5   2         18.46         24.95         1.34 o                         
   9   5   2        179.54        176.79         3.61 o                         
  10   5   2        196.46        214.20         5.72 o                         
  11   5   2        102.06         89.64         2.73 o                         
  12   5   2          0.45          2.24         1.12 o                         
 -11   6   2        144.90        144.59         5.35 o                         
 -10   6   2         61.10         47.08         2.38 o                         
  -9   6   2         65.80         54.64         2.80 o                         
  -8   6   2        143.42        135.09         5.62 o                         
  -7   6   2         82.46         76.61         4.38 o                         
  -6   6   2         21.17         21.23         1.45 o                         
  -5   6   2        944.29       1027.54        15.65 o                         
  -4   6   2          2.29          9.63         0.85 o                         
  -3   6   2        670.36        729.56        10.34 o                         
  -2   6   2          4.85          5.65         1.18 o                         
  -1   6   2        205.38        207.36         3.41 o                         
   0   6   2          8.34         13.80         0.94 o                         
   1   6   2        607.99        637.77        10.02 o                         
   2   6   2        179.44        191.56         3.53 o                         
   3   6   2        103.09         88.75         2.31 o                         
   4   6   2        466.25        478.96         8.58 o                         
   5   6   2        101.77         98.26         2.80 o                         
   6   6   2          8.51          8.74         1.11 o                         
   7   6   2         58.42         53.73         1.67 o                         
   8   6   2        539.30        506.77        10.22 o                         
   9   6   2          4.29          4.38         0.92 o                         
  10   6   2         28.15         17.91         1.68 o                         
  -9   7   2         27.11         29.67         1.68 o                         
  -8   7   2          5.80          5.73         1.26 o                         
  -7   7   2        115.67        102.38         4.72 o                         
  -6   7   2          0.23          0.27         0.64 o                         
  -5   7   2         46.21         49.89         1.69 o                         
  -4   7   2        531.37        529.73         7.57 o                         
  -3   7   2         32.09         35.20         1.17 o                         
  -2   7   2         23.17         24.82         1.12 o                         
  -1   7   2         64.01         68.59         1.55 o                         
   0   7   2          0.43          0.97         0.57 o                         
   1   7   2        148.98        167.87         3.13 o                         
   2   7   2          0.64          1.14         0.55 o                         
   3   7   2         61.09         61.37         2.13 o                         
   4   7   2        194.49        184.06         3.69 o                         
   5   7   2          4.63          3.55         0.69 o                         
   6   7   2         82.42         84.88         3.03 o                         
   7   7   2         11.82         10.80         0.95 o                         
   8   7   2         25.58         18.80         3.71 o                         
   9   7   2         75.17         69.91         2.95 o                         
  -5   8   2        237.92        246.69         6.32 o                         
  -4   8   2        113.75        115.96         2.67 o                         
  -3   8   2         79.58         79.27         1.84 o                         
  -2   8   2         31.23         38.69         1.10 o                         
  -1   8   2        364.04        395.86         6.21 o                         
   0   8   2          2.86          4.47         0.57 o                         
   1   8   2        242.80        271.76         4.40 o                         
   2   8   2        151.09        162.24         3.14 o                         
   3   8   2         24.46         21.60         1.00 o                         
   4   8   2         49.52         61.05         2.77 o                         
   5   8   2        218.70        221.60         6.78 o                         
   6   8   2         56.64         60.54         3.93 o                         
 -14   1   3         69.46         63.52         1.65 o                         
 -13   1   3        118.99        135.14         2.62 o                         
 -12   1   3         78.96         79.57         3.03 o                         
 -11   1   3          3.38          3.51         0.54 o                         
 -10   1   3         35.47         32.36         1.18 o                         
  -9   1   3         38.43         23.83         0.95 o                         
  -8   1   3        253.54        232.13         3.64 o                         
  -7   1   3        451.49        455.61        12.55 o                         
  -6   1   3       1486.98       1517.63        25.62 o                         
  -5   1   3        517.18        515.54         8.12 o                         
  -4   1   3        158.85        135.05         3.14 o                         
  -3   1   3       2202.59       2122.59        40.58 o                         
  -2   1   3       4657.22       4629.33       152.43 o                         
  -1   1   3       1399.96       1497.60        35.13 o                         
   0   1   3       3047.74       3136.46       118.98 o                         
   1   1   3       1793.83       1780.57        39.46 o                         
   2   1   3       1962.15       1936.20        57.27 o                         
   3   1   3        603.80        526.66         9.45 o                         
   4   1   3        273.41        207.97         3.87 o                         
   5   1   3        152.65        120.58         3.84 o                         
   6   1   3        127.11        159.45         3.62 o                         
   7   1   3        724.62        627.74        50.28 o                         
   8   1   3        477.31        480.18        17.09 o                         
   9   1   3         81.24         71.66         2.43 o                         
  10   1   3       2361.97       2589.57        74.48 o                         
  11   1   3       1163.60       1094.61        26.84 o                         
  12   1   3         85.89         62.78         2.82 o                         
  13   1   3          5.19         11.73         1.46 o                         
  14   1   3        378.41        414.85        10.39 o                         
 -15   2   3          0.81          1.26         0.84 o                         
 -14   2   3        116.49         99.72         2.23 o                         
 -13   2   3         32.49         24.57         1.17 o                         
 -12   2   3         16.30         13.22         1.43 o                         
 -11   2   3         48.92         61.61         1.93 o                         
 -10   2   3        146.53        171.90         3.24 o                         
  -9   2   3        244.17        269.35         5.23 o                         
  -8   2   3        687.22        640.86        10.03 o                         
  -7   2   3        664.67        658.94         9.46 o                         
  -6   2   3        735.04        736.64        12.91 o                         
  -5   2   3       1733.24       1715.78        23.61 o                         
  -4   2   3       2684.50       2465.85        36.75 o                         
  -3   2   3        815.53        804.81        13.87 o                         
  -2   2   3       1075.11        964.63        19.00 o                         
  -1   2   3        668.82        579.65        10.11 o                         
   0   2   3        477.55        474.44         9.83 o                         
   1   2   3          8.47         10.16         0.74 o                         
   2   2   3        220.54        172.84         3.68 o                         
   3   2   3        475.07        416.79         7.73 o                         
   4   2   3        142.54        171.93         5.26 o                         
   5   2   3        184.95        172.68         5.41 o                         
   6   2   3          7.72         22.49         2.66 o                         
   7   2   3        171.55        191.97         5.31 o                         
   8   2   3          4.92          3.15         1.12 o                         
   9   2   3        169.82        154.40         4.08 o                         
  10   2   3        133.67        138.70         4.81 o                         
  11   2   3        147.50        158.30         5.21 o                         
  12   2   3         20.93         31.85         3.22 o                         
  13   2   3         76.10         79.85         2.85 o                         
  14   2   3        116.65        134.89         5.34 o                         
 -14   3   3         30.80         36.39         2.10 o                         
 -13   3   3         15.81         15.55         1.44 o                         
 -12   3   3          1.68          2.95         0.79 o                         
 -11   3   3          4.28          7.11         0.94 o                         
 -10   3   3        142.82        163.32         3.25 o                         
  -9   3   3        122.88        150.76         2.65 o                         
  -8   3   3          1.14          7.50         1.12 o                         
  -7   3   3        891.41        878.66        14.83 o                         
  -6   3   3        254.88        222.95         6.09 o                         
  -5   3   3        440.38        500.57         9.19 o                         
  -4   3   3        265.28        316.31         6.14 o                         
  -3   3   3       2067.12       2246.41        63.53 o                         
  -2   3   3       1120.32       1269.41        22.97 o                         
  -1   3   3          3.69          6.28         0.88 o                         
   0   3   3        317.15        291.94         6.74 o                         
   1   3   3         35.87         47.01         2.07 o                         
   2   3   3         55.17         53.86         1.90 o                         
   3   3   3        835.64        910.23        18.57 o                         
   4   3   3         16.43          4.42         1.05 o                         
   5   3   3        899.48        919.74        15.74 o                         
   6   3   3         52.28         39.55         1.80 o                         
   7   3   3        129.00         96.10         2.45 o                         
   8   3   3         80.73         83.02         2.27 o                         
   9   3   3         50.40         68.57         2.04 o                         
  10   3   3          6.65          1.93         0.82 o                         
  11   3   3        179.51        192.85        16.66 o                         
  12   3   3        120.66        113.23         5.97 o                         
  13   3   3          3.48          5.66         1.19 o                         
  14   3   3         14.51         11.05         1.26 o                         
 -13   4   3        283.52        276.67        14.65 o                         
 -12   4   3        270.24        274.65         7.14 o                         
 -11   4   3        468.65        507.06        10.24 o                         
 -10   4   3         12.14         19.83         1.65 o                         
  -9   4   3          0.55          1.21         1.15 o                         
  -8   4   3        918.04        915.05        15.68 o                         
  -7   4   3       1590.50       1691.94        32.76 o                         
  -6   4   3         29.29         27.09         1.26 o                         
  -5   4   3         16.81         24.03         1.26 o                         
  -4   4   3        357.25        277.44         4.28 o                         
  -3   4   3       1414.13       1599.27        21.99 o                         
  -2   4   3        767.07        756.56        11.77 o                         
  -1   4   3        704.60        665.84        10.45 o                         
   0   4   3         67.34         51.69         1.64 o                         
   1   4   3        606.74        652.36        10.38 o                         
   2   4   3        118.31         86.81         2.28 o                         
   3   4   3        753.08        660.00         9.38 o                         
   4   4   3         48.99         66.00         1.57 o                         
   5   4   3        819.11        817.27        12.64 o                         
   6   4   3        410.19        406.27        11.74 o                         
   7   4   3        635.29        674.04        11.90 o                         
   8   4   3        262.87        271.33         4.69 o                         
   9   4   3        461.46        500.62        11.97 o                         
  10   4   3        669.91        645.46        16.05 o                         
  11   4   3        127.73        127.55         3.25 o                         
  12   4   3        353.54        412.49        10.42 o                         
  13   4   3          2.18          2.10         0.84 o                         
 -12   5   3         44.44         32.91         1.82 o                         
 -11   5   3          3.30          3.77         0.98 o                         
 -10   5   3         17.50         13.29         1.68 o                         
  -9   5   3         40.46         39.88         2.66 o                         
  -8   5   3          1.28          2.66         1.33 o                         
  -7   5   3        408.43        455.34         9.43 o                         
  -6   5   3         10.93         14.20         1.22 o                         
  -5   5   3        501.75        515.63         9.16 o                         
  -4   5   3          3.31          9.21         0.92 o                         
  -3   5   3         15.54         16.84         1.08 o                         
  -2   5   3         48.13         50.55         1.42 o                         
  -1   5   3          2.00          6.33         0.82 o                         
   0   5   3        146.11        112.73         2.19 o                         
   1   5   3        790.67        766.18        10.84 o                         
   2   5   3        822.09        919.42        11.92 o                         
   3   5   3         13.32          9.23         0.95 o                         
   4   5   3        604.45        550.70         9.87 o                         
   5   5   3        233.78        236.91         4.70 o                         
   6   5   3         81.36         97.28         2.50 o                         
   7   5   3          0.24          5.00         1.21 o                         
   8   5   3         87.22         68.06         2.39 o                         
   9   5   3         65.07         68.81         2.28 o                         
  10   5   3         26.82         32.05         1.58 o                         
  11   5   3         18.26         17.68         1.27 o                         
  12   5   3         11.41          7.69         1.54 o                         
 -11   6   3         36.32         52.09         2.38 o                         
 -10   6   3         13.51         16.36         1.54 o                         
  -9   6   3          6.65         11.18         1.82 o                         
  -8   6   3          2.42          5.03         1.40 o                         
  -7   6   3        406.12        454.28        11.61 o                         
  -6   6   3          8.80          5.13         0.74 o                         
  -5   6   3         99.01         98.18         2.38 o                         
  -4   6   3       1021.93       1094.03        15.21 o                         
  -3   6   3         31.63         33.02         1.21 o                         
  -2   6   3       1106.27       1159.82        16.11 o                         
  -1   6   3       1384.21       1512.38        20.85 o                         
   0   6   3        321.41        311.98         5.29 o                         
   1   6   3        307.74        303.47         5.21 o                         
   2   6   3          4.00          6.09         0.92 o                         
   3   6   3         19.99         20.75         1.17 o                         
   4   6   3         31.72         26.87         1.41 o                         
   5   6   3         61.97         49.45         1.69 o                         
   6   6   3          1.17          1.05         0.73 o                         
   7   6   3         22.82         19.82         0.98 o                         
   8   6   3          1.18          1.65         0.59 o                         
   9   6   3        144.01        135.30         4.61 o                         
  10   6   3        146.39        149.71         5.49 o                         
  -9   7   3         66.35         69.43         2.95 o                         
  -8   7   3         87.77         70.98         3.23 o                         
  -7   7   3        501.94        467.97        16.24 o                         
  -6   7   3        560.47        565.32        11.25 o                         
  -5   7   3         12.49         13.72         1.00 o                         
  -4   7   3        129.66        128.58         2.25 o                         
  -3   7   3        275.82        281.94         4.33 o                         
  -2   7   3        391.00        391.09        10.25 o                         
  -1   7   3          1.21          2.90         0.60 o                         
   0   7   3         36.70         43.42         1.38 o                         
   1   7   3         10.53         13.54         0.94 o                         
   2   7   3          0.51          1.33         0.66 o                         
   3   7   3        385.71        365.50         5.95 o                         
   4   7   3        109.02        102.34         2.39 o                         
   5   7   3         80.28         72.94         2.05 o                         
   6   7   3         83.47         80.74         1.84 o                         
   7   7   3        238.65        237.69         4.97 o                         
   8   7   3         38.92         46.01         2.10 o                         
  -5   8   3         22.51         20.29         1.68 o                         
  -4   8   3          1.11          2.25         0.59 o                         
  -3   8   3          4.76          4.48         0.77 o                         
  -2   8   3          2.08          2.09         0.49 o                         
  -1   8   3          2.05          2.62         0.43 o                         
   0   8   3         51.86         53.41         1.22 o                         
   1   8   3          7.93         10.90         0.76 o                         
   2   8   3         37.21         38.72         1.32 o                         
   3   8   3         17.82         17.66         0.94 o                         
   4   8   3         33.01         29.93         1.54 o                         
   5   8   3         40.89         41.70         1.26 o                         
 -14   0   4        212.46        228.52         6.11 o                         
 -13   0   4         50.33         69.87         2.61 o                         
 -12   0   4        159.45        132.69         4.28 o                         
 -11   0   4        569.99        565.37        11.61 o                         
 -10   0   4        580.91        584.81        11.97 o                         
  -9   0   4         57.50         61.87         2.04 o                         
  -8   0   4         21.71         28.50         1.66 o                         
  -7   0   4          5.84          7.24         1.08 o                         
  -5   0   4       1469.16       1610.78        38.02 o                         
  -4   0   4       2359.88       2440.67        80.80 o                         
  -1   0   4      23303.34      15500.83       507.74 o                         
   1   0   4      14108.31      10604.90       348.57 o                         
   2   0   4        246.08        214.00         5.92 o                         
   3   0   4       2955.05       3197.37        85.83 o                         
   4   0   4         58.04         39.57         1.95 o                         
   5   0   4       1160.74       1273.43        30.98 o                         
   6   0   4         93.50        121.29         9.40 o                         
   7   0   4         32.17         18.91         1.78 o                         
   8   0   4          2.00          5.57         1.33 o                         
   9   0   4        372.37        355.76         9.94 o                         
  11   0   4       1182.58       1204.81        41.61 o                         
  12   0   4          0.88          1.96         1.54 o                         
  13   0   4        170.42        188.92         5.36 o                         
  14   0   4         76.27         76.14         3.51 o                         
 -14   1   4         27.92         26.97         1.12 o                         
 -13   1   4         97.29         95.04         2.00 o                         
 -12   1   4         63.18         63.35         1.88 o                         
 -11   1   4        133.51        134.72         2.68 o                         
 -10   1   4        471.92        513.88         8.26 o                         
  -9   1   4         92.24        105.97         2.02 o                         
  -8   1   4         56.01         40.42         1.15 o                         
  -7   1   4         39.30         34.47         1.06 o                         
  -6   1   4        161.10        198.12         3.78 o                         
  -5   1   4        576.08        477.81         8.47 o                         
  -4   1   4          1.19          7.38         0.80 o                         
  -3   1   4        792.60        954.37        22.79 o                         
  -2   1   4        525.74        542.94        18.60 o                         
  -1   1   4        786.11        761.90        16.11 o                         
   0   1   4        153.79        132.76         2.61 o                         
   1   1   4        590.96        531.30        10.73 o                         
   2   1   4        739.63        730.49        16.13 o                         
   3   1   4       1514.17       1560.25        26.40 o                         
   4   1   4         69.93         48.25         1.53 o                         
   5   1   4        271.53        207.57         4.41 o                         
   6   1   4        152.73        140.87         4.27 o                         
   7   1   4          6.80          9.22         1.12 o                         
   8   1   4        320.13        282.16         5.44 o                         
   9   1   4        203.12        199.92         5.06 o                         
  10   1   4        431.91        475.02        12.57 o                         
  11   1   4         66.16         62.34         2.92 o                         
  12   1   4        141.12        139.93         3.66 o                         
  13   1   4         21.46         25.18         1.61 o                         
  14   1   4         77.45         84.28         3.65 o                         
 -15   2   4         17.72          9.65         1.40 o                         
 -14   2   4        311.11        304.30         5.51 o                         
 -13   2   4        117.17        111.03         2.56 o                         
 -12   2   4          1.55          3.11         0.61 o                         
 -11   2   4         56.31         62.28         1.60 o                         
 -10   2   4       1639.68       1763.21        26.52 o                         
  -9   2   4        604.02        561.80         8.92 o                         
  -8   2   4        132.21        142.50         2.76 o                         
  -7   2   4         59.62         50.86         2.43 o                         
  -6   2   4        420.35        355.36         5.89 o                         
  -5   2   4        107.92        132.03         2.42 o                         
  -4   2   4        147.06        129.30         2.50 o                         
  -3   2   4         42.28         62.87         1.42 o                         
  -2   2   4          8.38         12.33         0.79 o                         
  -1   2   4        347.87        324.76         7.21 o                         
   0   2   4       3182.28       3575.87        76.44 o                         
   1   2   4        475.72        474.30         7.66 o                         
   2   2   4         58.23         49.13         1.46 o                         
   3   2   4         89.07         74.71         2.16 o                         
   4   2   4          3.92          8.39         1.37 o                         
   5   2   4        474.24        498.55        22.98 o                         
   6   2   4         51.04         38.51         1.77 o                         
   7   2   4        523.75        539.47         9.64 o                         
   8   2   4          8.68          7.10         1.76 o                         
   9   2   4        848.41        818.30        14.30 o                         
  10   2   4        643.03        611.76        33.15 o                         
  11   2   4          0.30         -0.12         0.77 o                         
  12   2   4         28.89         28.02         1.75 o                         
  13   2   4        433.64        441.00        15.00 o                         
  14   2   4         62.02         60.29         2.66 o                         
 -14   3   4         73.93         78.23         1.92 o                         
 -13   3   4          1.12          0.98         0.61 o                         
 -12   3   4        478.73        509.06         9.12 o                         
 -11   3   4        584.05        607.13         9.64 o                         
 -10   3   4        365.31        358.75         5.94 o                         
  -9   3   4        758.20        770.18        11.98 o                         
  -8   3   4         28.61         47.50         1.48 o                         
  -7   3   4        525.73        525.59         8.32 o                         
  -6   3   4        175.86        143.15         3.49 o                         
  -5   3   4        251.59        192.98         4.02 o                         
  -4   3   4        350.07        348.03         7.74 o                         
  -3   3   4       2494.01       2636.58        44.07 o                         
  -2   3   4          7.11         37.86         1.67 o                         
  -1   3   4        566.78        561.43        10.10 o                         
   0   3   4        194.98        199.97         5.41 o                         
   1   3   4         91.27         62.98         2.61 o                         
   2   3   4        925.42        858.26        17.60 o                         
   3   3   4        168.78        173.60         4.74 o                         
   4   3   4        523.99        466.67        18.20 o                         
   5   3   4         53.55         34.64         1.41 o                         
   6   3   4         63.27         65.01         1.96 o                         
   7   3   4        367.18        367.27         8.26 o                         
   8   3   4        269.47        237.66         4.24 o                         
   9   3   4         68.54         63.22         1.76 o                         
  10   3   4        707.43        711.55        19.58 o                         
  11   3   4        136.92        147.55         4.61 o                         
  12   3   4        845.57        889.85        24.06 o                         
  13   3   4        129.91        127.69         4.02 o                         
 -13   4   4         23.81         27.56         2.10 o                         
 -12   4   4          1.85          3.04         0.84 o                         
 -11   4   4          1.33          1.27         0.62 o                         
 -10   4   4        236.83        229.59         4.62 o                         
  -9   4   4        173.89        181.38         3.68 o                         
  -8   4   4        584.86        619.53        12.60 o                         
  -7   4   4         68.63         83.92         1.99 o                         
  -6   4   4          4.10          4.41         0.74 o                         
  -5   4   4         12.09          7.98         1.26 o                         
  -4   4   4         16.60         23.07         1.05 o                         
  -3   4   4        306.21        355.69         4.91 o                         
  -2   4   4        285.51        323.63         4.88 o                         
  -1   4   4          2.96          3.20         0.65 o                         
   0   4   4        291.38        357.46         4.69 o                         
   1   4   4          0.03          7.36         1.67 o                         
   2   4   4        480.59        552.23         7.93 o                         
   3   4   4        138.89        151.83         2.68 o                         
   4   4   4         76.51        100.19         1.92 o                         
   5   4   4        107.78         96.41         2.21 o                         
   6   4   4         17.78         22.31         1.22 o                         
   7   4   4          2.37          4.85         0.94 o                         
   8   4   4        335.60        381.09         7.68 o                         
   9   4   4        344.94        368.12         9.19 o                         
  10   4   4         63.29         56.86         1.73 o                         
  11   4   4          8.40          8.13         1.24 o                         
  12   4   4         20.04         20.70         1.82 o                         
 -12   5   4         74.47         99.99         4.07 o                         
 -11   5   4        701.39        783.31        26.70 o                         
 -10   5   4         12.05         13.84         1.54 o                         
  -9   5   4         29.18         31.14         1.89 o                         
  -8   5   4          5.25         11.99         1.26 o                         
  -7   5   4        337.26        330.18         6.09 o                         
  -6   5   4        586.43        653.95        11.41 o                         
  -5   5   4       1674.67       1784.60        26.74 o                         
  -4   5   4         57.38         72.74         1.72 o                         
  -3   5   4        361.31        367.27         5.52 o                         
  -2   5   4       1156.70       1185.18        20.48 o                         
  -1   5   4         79.40         78.72         1.63 o                         
   0   5   4         61.24         69.83         1.53 o                         
   1   5   4       1704.64       1849.31        23.45 o                         
   2   5   4        645.31        619.25         8.25 o                         
   3   5   4        312.58        311.34         4.85 o                         
   4   5   4        337.74        320.04         5.42 o                         
   5   5   4        228.44        215.18         4.35 o                         
   6   5   4         76.98         95.35         2.43 o                         
   7   5   4         68.96         56.95         1.59 o                         
   8   5   4         93.93        106.55         5.12 o                         
   9   5   4         25.00         23.93         1.26 o                         
  10   5   4         94.04        103.51         2.59 o                         
  11   5   4        482.31        473.04        16.27 o                         
 -11   6   4          2.92          1.54         0.70 o                         
 -10   6   4        265.60        259.93         9.33 o                         
  -9   6   4        263.57        242.46         9.03 o                         
  -8   6   4        257.51        245.06         9.17 o                         
  -7   6   4          0.95          4.82         1.14 o                         
  -6   6   4         90.20        100.47         2.98 o                         
  -5   6   4          1.25          0.62         0.65 o                         
  -4   6   4        704.42        685.85         9.74 o                         
  -3   6   4          9.52          5.09         1.15 o                         
  -2   6   4        182.50        212.48         3.86 o                         
  -1   6   4        210.15        195.19         3.59 o                         
   0   6   4        666.89        641.92        10.16 o                         
   1   6   4        350.13        363.69         5.51 o                         
   2   6   4          2.24          1.24         0.55 o                         
   3   6   4         49.92         32.90         1.34 o                         
   4   6   4        235.55        220.87         3.97 o                         
   5   6   4          0.59          0.28         0.64 o                         
   6   6   4         30.40         34.10         1.37 o                         
   7   6   4        177.79        188.53         3.29 o                         
   8   6   4         21.76         24.10         1.03 o                         
   9   6   4        345.29        306.69         7.03 o                         
  -9   7   4          4.33          4.05         1.26 o                         
  -8   7   4         80.99         74.47         3.23 o                         
  -7   7   4        255.88        224.81         9.67 o                         
  -6   7   4         48.58         39.30         2.56 o                         
  -5   7   4          2.89          2.84         0.57 o                         
  -4   7   4        137.21        138.84         2.60 o                         
  -3   7   4         16.75         15.13         0.93 o                         
  -2   7   4         58.36         57.56         1.47 o                         
  -1   7   4         52.90         48.16         1.59 o                         
   0   7   4         62.67         63.95         3.78 o                         
   1   7   4          4.17          4.20         0.64 o                         
   2   7   4          0.24          0.26         0.47 o                         
   3   7   4         80.49         71.27         1.84 o                         
   4   7   4        171.31        159.92         3.76 o                         
   5   7   4          0.23          0.40         0.59 o                         
   6   7   4          0.37          0.68         0.46 o                         
   7   7   4         93.15         84.13         2.72 o                         
   8   7   4          8.54          9.23         1.26 o                         
  -5   8   4         66.27         59.04         2.66 o                         
  -4   8   4        248.13        203.54         7.77 o                         
  -3   8   4         70.93         71.94         3.34 o                         
  -2   8   4          2.04          2.04         0.55 o                         
  -1   8   4        144.68        142.26         2.79 o                         
   0   8   4        693.18        666.54        11.37 o                         
   1   8   4         78.85         76.93         1.73 o                         
   2   8   4         43.56         44.27         1.20 o                         
   3   8   4        129.02        132.43         2.98 o                         
   4   8   4         78.70         78.05         1.63 o                         
   5   8   4          4.43          2.66         0.63 o                         
 -14   1   5        263.53        307.26         5.57 o                         
 -13   1   5         76.32         94.16         2.21 o                         
 -12   1   5        597.99        588.38        14.65 o                         
 -11   1   5       1308.14       1287.48        20.70 o                         
 -10   1   5        761.47        712.79        11.18 o                         
  -9   1   5        264.24        250.19         4.02 o                         
  -8   1   5       1765.76       1786.92        24.45 o                         
  -7   1   5        554.62        529.86         8.34 o                         
  -6   1   5        700.18        806.38        24.97 o                         
  -5   1   5        102.09         84.04         2.34 o                         
  -4   1   5          6.36         18.67         1.93 o                         
  -3   1   5       2038.36       2209.73        73.31 o                         
  -2   1   5         50.95         37.97         1.62 o                         
  -1   1   5        318.86        294.30        16.13 o                         
   0   1   5       1778.49       1810.19        34.81 o                         
   1   1   5        713.46        739.91        16.04 o                         
   2   1   5       1392.01       1357.80        23.03 o                         
   3   1   5        536.29        427.55         7.97 o                         
   4   1   5        295.34        312.82         7.42 o                         
   5   1   5       1404.93       1496.35        29.50 o                         
   6   1   5       1517.82       1429.44        24.11 o                         
   7   1   5        167.53        163.46         3.51 o                         
   8   1   5         67.41         59.86         1.91 o                         
   9   1   5          9.30          7.51         1.10 o                         
  10   1   5         27.56         36.14         1.48 o                         
  11   1   5        433.64        449.84        13.99 o                         
  12   1   5         17.77         18.71         1.42 o                         
  13   1   5          7.97          9.88         1.34 o                         
 -14   2   5         63.66         70.51         2.01 o                         
 -13   2   5         62.73         63.63         1.66 o                         
 -12   2   5        199.83        209.16         3.35 o                         
 -11   2   5        192.53        190.27         3.49 o                         
 -10   2   5          2.68          5.22         0.88 o                         
  -9   2   5        270.17        238.46         4.19 o                         
  -8   2   5          0.43          2.14         0.83 o                         
  -7   2   5        659.04        635.10        12.49 o                         
  -6   2   5         71.39         59.11         1.83 o                         
  -5   2   5        136.85        177.85         4.22 o                         
  -4   2   5          2.02          4.07         1.07 o                         
  -3   2   5        925.93        852.68        20.72 o                         
  -2   2   5        329.56        301.08        13.20 o                         
  -1   2   5        130.81        129.49         3.10 o                         
   0   2   5        254.68        183.90         4.38 o                         
   1   2   5        901.36        811.21        14.28 o                         
   2   2   5         69.51         91.95         2.22 o                         
   3   2   5        144.96         98.71         2.73 o                         
   4   2   5       3101.37       3067.36       119.60 o                         
   5   2   5        558.84        543.07         9.59 o                         
   6   2   5       1041.21       1077.15        18.39 o                         
   7   2   5        935.13        932.99        16.91 o                         
   8   2   5         20.21         23.43         1.34 o                         
   9   2   5       1031.11       1154.26        19.73 o                         
  10   2   5         28.85         28.06         1.62 o                         
  11   2   5          7.34         12.48         2.94 o                         
  12   2   5        158.94        143.66         4.56 o                         
  13   2   5         30.72         29.33         4.13 o                         
 -14   3   5          8.47          9.84         0.97 o                         
 -13   3   5         26.42         25.76         2.28 o                         
 -12   3   5         18.81         14.52         0.89 o                         
 -11   3   5        106.39         92.29         2.01 o                         
 -10   3   5          1.19          0.79         0.63 o                         
  -9   3   5        176.45        204.85         5.37 o                         
  -8   3   5         23.08         16.42         1.26 o                         
  -7   3   5        463.17        431.40         9.80 o                         
  -6   3   5        114.68        107.43         3.12 o                         
  -5   3   5        441.96        438.10        10.22 o                         
  -4   3   5        190.18        144.69         2.92 o                         
  -3   3   5         43.63         41.78         2.32 o                         
  -2   3   5        238.12        324.40         7.19 o                         
  -1   3   5        316.92        338.75         7.49 o                         
   0   3   5          1.44          0.65         1.11 o                         
   1   3   5         31.04         32.28         2.40 o                         
   2   3   5       1010.25       1047.79        26.64 o                         
   3   3   5        199.39        219.00         4.01 o                         
   4   3   5          7.20          6.26         0.91 o                         
   5   3   5         41.43         56.03         1.81 o                         
   6   3   5        233.83        229.03         3.90 o                         
   7   3   5        258.71        254.62         4.53 o                         
   8   3   5          0.50          2.52         0.71 o                         
   9   3   5         27.17         32.11         1.45 o                         
  10   3   5        182.11        181.54         4.40 o                         
  11   3   5          5.46          4.63         1.68 o                         
  12   3   5         17.41         17.76         1.34 o                         
  13   3   5          3.51          0.98         0.70 o                         
 -13   4   5         94.13        104.44         4.07 o                         
 -12   4   5        299.39        332.73         8.40 o                         
 -11   4   5         40.39         35.12         1.43 o                         
 -10   4   5        706.97        769.25        19.79 o                         
  -9   4   5        164.13        176.31         3.60 o                         
  -8   4   5        792.98        840.12        14.49 o                         
  -7   4   5         16.99         18.95         1.11 o                         
  -6   4   5        756.65        801.84        19.59 o                         
  -5   4   5        136.19        135.45         2.66 o                         
  -4   4   5         26.10         24.25         1.36 o                         
  -3   4   5        476.71        362.16         5.78 o                         
  -2   4   5         85.49         78.85         1.65 o                         
  -1   4   5        477.06        500.17         6.70 o                         
   0   4   5        648.52        677.85         8.90 o                         
   1   4   5        195.73        167.18         2.85 o                         
   2   4   5          0.75          0.88         0.55 o                         
   3   4   5        776.36        803.54        11.32 o                         
   4   4   5        390.60        370.08         8.83 o                         
   5   4   5         73.98         71.42         1.87 o                         
   6   4   5        593.45        667.64        10.53 o                         
   7   4   5        833.52        842.85        13.09 o                         
   8   4   5        485.24        487.53         7.84 o                         
   9   4   5         23.70         25.47         1.62 o                         
  10   4   5         64.16         71.92         2.59 o                         
  11   4   5        490.03        487.07        17.09 o                         
  12   4   5          0.57          0.28         0.70 o                         
 -12   5   5          8.90          9.79         1.12 o                         
 -11   5   5          7.02          7.83         1.12 o                         
 -10   5   5          0.19          1.63         0.62 o                         
  -9   5   5         86.65         83.15         2.24 o                         
  -8   5   5         54.72         43.11         1.98 o                         
  -7   5   5         51.53         67.32         1.86 o                         
  -6   5   5          3.25          6.71         0.86 o                         
  -5   5   5        505.15        510.17         7.43 o                         
  -4   5   5        257.83        240.70         3.57 o                         
  -3   5   5          6.50          5.91         0.68 o                         
  -2   5   5        716.21        752.02         9.88 o                         
  -1   5   5        683.51        690.71         9.96 o                         
   0   5   5         65.06         59.60         1.53 o                         
   1   5   5         56.10         57.80         1.40 o                         
   2   5   5          0.29          2.40         0.54 o                         
   3   5   5          4.37          6.98         0.83 o                         
   4   5   5          7.32          8.00         0.99 o                         
   5   5   5        124.88        124.00         2.88 o                         
   6   5   5         11.11         13.35         1.10 o                         
   7   5   5        142.09        152.84         3.25 o                         
   8   5   5          7.07         10.44         0.94 o                         
   9   5   5         21.31         21.30         1.05 o                         
  10   5   5         30.31         23.33         1.37 o                         
  11   5   5         13.25         16.78         1.54 o                         
 -10   6   5        222.99        229.11         8.19 o                         
  -9   6   5         48.99         53.21         2.66 o                         
  -8   6   5         66.45         55.96         2.03 o                         
  -7   6   5         54.14         52.02         1.72 o                         
  -6   6   5          1.18          0.64         0.64 o                         
  -5   6   5        156.38        146.44         3.11 o                         
  -4   6   5         72.23         62.72         2.50 o                         
  -3   6   5         42.98         49.49         1.42 o                         
  -2   6   5          3.17          3.79         0.64 o                         
  -1   6   5        276.79        282.72         4.43 o                         
   0   6   5        640.67        685.10        10.76 o                         
   1   6   5        934.04        978.18        13.70 o                         
   2   6   5        509.37        523.72         7.62 o                         
   3   6   5        124.25        132.73         2.69 o                         
   4   6   5        672.64        712.34        11.11 o                         
   5   6   5        233.67        229.13         4.87 o                         
   6   6   5        250.86        270.78         4.53 o                         
   7   6   5        109.53        117.48         2.23 o                         
   8   6   5          0.40         -0.05         0.50 o                         
   9   6   5          0.05          0.48         0.61 o                         
  -8   7   5         49.93         61.79         2.80 o                         
  -7   7   5        560.30        501.26        12.04 o                         
  -6   7   5         43.86         36.40         1.46 o                         
  -5   7   5         35.10         31.60         1.21 o                         
  -4   7   5        118.45        113.79         2.50 o                         
  -3   7   5        131.31        133.64         2.51 o                         
  -2   7   5         54.33         54.39         1.46 o                         
  -1   7   5        182.02        181.10         4.02 o                         
   0   7   5         21.84         19.15         0.91 o                         
   1   7   5         97.66         84.41         2.07 o                         
   2   7   5        339.60        328.57         6.04 o                         
   3   7   5         21.83         22.18         1.06 o                         
   4   7   5         11.84         10.56         0.94 o                         
   5   7   5        329.24        322.48         5.77 o                         
   6   7   5        385.40        390.94         6.83 o                         
   7   7   5         41.09         45.05         1.58 o                         
  -5   8   5         33.61         35.43         1.96 o                         
  -4   8   5         34.91         30.94         1.82 o                         
  -3   8   5          0.23         -0.56         0.84 o                         
  -2   8   5         50.85         46.59         1.60 o                         
  -1   8   5         41.92         41.14         1.36 o                         
   0   8   5          0.00          0.25         0.42 o                         
   1   8   5         17.67         13.37         0.73 o                         
   2   8   5          6.34          6.87         0.95 o                         
   3   8   5          3.86          5.22         0.62 o                         
   4   8   5          0.07         -0.24         0.46 o                         
 -14   0   6        145.18        143.22         4.10 o                         
 -13   0   6        117.94        120.27         3.76 o                         
 -12   0   6        547.61        544.03        24.97 o                         
 -11   0   6       1652.58       1760.49        51.14 o                         
 -10   0   6         72.53         67.69         2.25 o                         
  -9   0   6       1282.33       1330.08        26.05 o                         
  -8   0   6       1333.74       1409.36        27.50 o                         
  -7   0   6          0.58          5.83         1.01 o                         
  -6   0   6         77.83         52.93         1.86 o                         
  -5   0   6       2752.06       2960.76        98.06 o                         
  -4   0   6        209.52        245.23         9.17 o                         
  -3   0   6        998.92        961.09        32.44 o                         
  -2   0   6         40.54         16.52         1.68 o                         
  -1   0   6          1.61         19.61         1.14 o                         
   0   0   6        996.65       1156.21        27.52 o                         
   1   0   6       1637.20       2044.59        68.47 o                         
   2   0   6        817.42        746.30        15.11 o                         
   3   0   6         30.91         28.92         1.69 o                         
   4   0   6        475.56        475.66        12.54 o                         
   6   0   6          6.40          8.44         1.24 o                         
   7   0   6          5.76          5.84         1.54 o                         
   8   0   6       4687.39       5294.54       100.98 o                         
   9   0   6         10.26         12.32         3.15 o                         
  10   0   6       1056.63       1181.57        23.29 o                         
  11   0   6        174.37        190.46         5.61 o                         
  12   0   6          1.68          2.69         1.26 o                         
 -14   1   6         58.20         47.72         1.54 o                         
 -13   1   6         38.70         35.42         1.26 o                         
 -12   1   6         12.23          8.47         0.87 o                         
 -11   1   6        160.31        159.84         4.28 o                         
 -10   1   6       1312.68       1315.97        18.22 o                         
  -9   1   6         30.66         43.73         1.24 o                         
  -8   1   6         64.10         79.90         1.80 o                         
  -7   1   6        875.41        877.53        12.28 o                         
  -6   1   6        470.89        483.16         7.63 o                         
  -5   1   6        647.07        744.22        18.14 o                         
  -2   1   6        310.56        382.00        13.75 o                         
  -1   1   6        671.41        838.14        16.48 o                         
   0   1   6       2751.83       3150.64        60.39 o                         
   1   1   6       1486.58       1810.95        30.52 o                         
   2   1   6        224.97        314.07         6.08 o                         
   3   1   6       1212.27       1248.98        27.02 o                         
   4   1   6         73.77        105.41         3.10 o                         
   5   1   6        221.25        187.06         3.43 o                         
   6   1   6        716.61        758.40        11.80 o                         
   7   1   6        138.27        148.74         2.94 o                         
   8   1   6        576.87        674.30        10.66 o                         
   9   1   6       1379.65       1471.05        22.39 o                         
  10   1   6         11.42         11.82         1.22 o                         
  11   1   6         32.18         38.80         1.63 o                         
  12   1   6        169.72        176.65         5.10 o                         
  13   1   6          4.67          4.05         1.12 o                         
 -14   2   6          5.76          4.25         0.74 o                         
 -13   2   6          2.75          2.19         0.73 o                         
 -12   2   6         58.80         55.40         1.87 o                         
 -11   2   6         65.34         73.83         1.82 o                         
 -10   2   6         42.46         39.96         1.33 o                         
  -9   2   6        729.54        738.73        15.24 o                         
  -8   2   6        263.04        229.99         4.08 o                         
  -7   2   6        212.94        209.01         3.40 o                         
  -6   2   6        321.54        281.97         4.73 o                         
  -5   2   6        315.38        233.48         4.55 o                         
  -3   2   6         21.24         21.07         1.60 o                         
  -2   2   6        150.25        131.51         4.18 o                         
  -1   2   6        100.91         76.29         1.98 o                         
   0   2   6         10.39          7.75         1.24 o                         
   1   2   6        535.64        481.66        10.44 o                         
   2   2   6         35.96         49.04         2.52 o                         
   3   2   6         69.39         70.87         2.70 o                         
   4   2   6        901.98        885.49        13.92 o                         
   5   2   6         89.39         63.70         1.77 o                         
   6   2   6        206.77        186.01         3.86 o                         
   7   2   6        640.34        613.81        10.91 o                         
   8   2   6        635.55        658.08        11.67 o                         
   9   2   6        141.77        160.60         4.15 o                         
  10   2   6         24.98         23.01         1.37 o                         
  11   2   6          2.68          7.92         1.10 o                         
  12   2   6         41.59         42.81         4.13 o                         
  13   2   6          4.76          2.94         0.98 o                         
 -14   3   6        134.36        116.61         4.37 o                         
 -13   3   6          0.74          1.93         0.66 o                         
 -12   3   6          4.34          9.37         0.83 o                         
 -11   3   6         25.19         31.33         1.12 o                         
 -10   3   6          4.07          4.33         0.64 o                         
  -9   3   6        296.42        295.32         5.62 o                         
  -8   3   6       1624.93       1728.21        39.14 o                         
  -7   3   6        267.58        265.23         5.89 o                         
  -6   3   6        855.29        826.93        14.25 o                         
  -5   3   6         96.10        105.69         2.48 o                         
  -4   3   6       2870.75       2903.14        50.07 o                         
  -3   3   6       2497.58       2555.93        38.14 o                         
  -2   3   6        358.45        388.05         6.42 o                         
  -1   3   6        236.58        183.30         3.19 o                         
   0   3   6         94.80         78.21         2.21 o                         
   1   3   6         44.40         30.98         1.36 o                         
   2   3   6       1084.52       1039.01        14.58 o                         
   3   3   6       2515.12       2521.37        37.48 o                         
   4   3   6       1457.80       1473.27        27.62 o                         
   5   3   6        330.10        311.77         5.31 o                         
   6   3   6         43.09         38.44         1.44 o                         
   7   3   6       1144.51       1274.27        21.76 o                         
   8   3   6        132.78        156.85         3.56 o                         
   9   3   6         72.96         78.49         2.59 o                         
  10   3   6         14.88         17.20         1.13 o                         
  11   3   6          2.23          3.70         1.24 o                         
  12   3   6          5.33          5.03         1.26 o                         
 -13   4   6          8.06          4.33         0.98 o                         
 -12   4   6         32.71         32.59         1.47 o                         
 -11   4   6         12.46          7.75         0.83 o                         
 -10   4   6          0.00          0.50         0.54 o                         
  -9   4   6         18.96         24.60         1.16 o                         
  -8   4   6        496.49        475.70         8.52 o                         
  -7   4   6          2.74          8.08         1.18 o                         
  -6   4   6          6.55          3.25         0.97 o                         
  -5   4   6         24.12         22.08         1.20 o                         
  -4   4   6        101.49         96.40         1.86 o                         
  -3   4   6         10.55         17.56         1.05 o                         
  -2   4   6         43.21         52.77         1.34 o                         
  -1   4   6        282.24        319.24         4.50 o                         
   0   4   6         30.88         37.19         1.14 o                         
   1   4   6        179.38        201.14         3.07 o                         
   2   4   6        223.08        253.76         4.40 o                         
   3   4   6          0.01         11.53         3.00 o                         
   4   4   6         72.18         73.74         1.93 o                         
   5   4   6         30.36         28.11         1.46 o                         
   6   4   6         12.56         13.08         1.10 o                         
   7   4   6        182.97        169.67         3.55 o                         
   8   4   6        154.14        136.69         3.03 o                         
   9   4   6          1.93          2.35         1.11 o                         
  10   4   6          0.55          1.03         0.77 o                         
  11   4   6         11.15          9.51         1.40 o                         
  12   4   6         39.14         31.80         1.82 o                         
 -12   5   6          1.59         -0.70         0.70 o                         
 -11   5   6         76.96         80.47         3.37 o                         
 -10   5   6        293.55        307.93         6.31 o                         
  -9   5   6         40.23         38.95         1.42 o                         
  -8   5   6         91.80         82.24         3.23 o                         
  -7   5   6        470.74        508.18         8.08 o                         
  -6   5   6        311.64        339.12         5.63 o                         
  -5   5   6          5.83          6.84         1.16 o                         
  -4   5   6        873.46        929.62        12.05 o                         
  -3   5   6        558.65        586.75         7.85 o                         
  -2   5   6          9.33         11.99         0.93 o                         
  -1   5   6         17.66         21.25         0.98 o                         
   0   5   6         49.64         56.76         1.38 o                         
   1   5   6          0.27          2.00         0.52 o                         
   2   5   6         24.31         33.79         1.23 o                         
   3   5   6        888.48        975.36        13.74 o                         
   4   5   6         98.95         95.72         2.21 o                         
   5   5   6          2.30          2.39         0.67 o                         
   6   5   6        542.89        585.52         9.22 o                         
   7   5   6        122.34        118.09         2.37 o                         
   8   5   6          0.40          1.77         0.55 o                         
   9   5   6        294.79        298.04         6.25 o                         
  10   5   6         96.99         92.57         3.72 o                         
  11   5   6         95.68         88.42         3.52 o                         
 -10   6   6         38.67         28.85         1.68 o                         
  -9   6   6         21.70         19.96         1.61 o                         
  -8   6   6        363.22        330.98         8.26 o                         
  -7   6   6          4.85          4.14         0.72 o                         
  -6   6   6          0.46          0.06         0.56 o                         
  -5   6   6        174.16        178.32         3.96 o                         
  -4   6   6        172.17        190.67         3.46 o                         
  -3   6   6        152.02        167.89         2.87 o                         
  -2   6   6         23.55         22.63         1.05 o                         
  -1   6   6         29.62         29.11         1.58 o                         
   0   6   6          0.68          2.59         0.60 o                         
   1   6   6        164.52        163.31         3.14 o                         
   2   6   6          0.99          1.81         0.59 o                         
   3   6   6        471.48        461.64         6.81 o                         
   4   6   6        197.82        207.07         3.93 o                         
   5   6   6         63.00         68.38         1.91 o                         
   6   6   6          6.78          8.05         0.75 o                         
   7   6   6        156.40        151.62         2.99 o                         
   8   6   6        169.98        176.19         5.32 o                         
   9   6   6          5.41          6.25         1.17 o                         
  -7   7   6          4.02          3.47         0.98 o                         
  -6   7   6        164.79        147.41         4.17 o                         
  -5   7   6         48.30         40.62         1.67 o                         
  -4   7   6        193.41        178.59         5.51 o                         
  -3   7   6         40.32         37.23         1.50 o                         
  -2   7   6         31.82         29.52         1.18 o                         
  -1   7   6         59.47         60.74         1.66 o                         
   0   7   6          8.81          9.83         0.86 o                         
   1   7   6         25.20         26.27         1.08 o                         
   2   7   6         23.30         19.87         0.91 o                         
   3   7   6         93.62         88.38         1.96 o                         
   4   7   6        216.77        200.49         3.77 o                         
   5   7   6         94.48         90.55         1.95 o                         
   6   7   6         27.54         20.36         0.85 o                         
   7   7   6        131.19        109.55         4.22 o                         
  -4   8   6         38.60         41.88         2.10 o                         
  -3   8   6         34.68         35.30         1.39 o                         
  -2   8   6        176.90        188.66         3.96 o                         
  -1   8   6         91.12         99.50         2.30 o                         
   0   8   6          1.93          3.26         0.63 o                         
   1   8   6        148.02        158.63         2.92 o                         
   2   8   6         49.39         58.26         1.28 o                         
   3   8   6          0.00          0.36         0.35 o                         
 -14   1   7         21.49         23.67         1.31 o                         
 -13   1   7         25.92         39.21         1.27 o                         
 -12   1   7        297.89        300.01         5.02 o                         
 -11   1   7         84.39         88.55         1.98 o                         
 -10   1   7          2.92          4.97         0.64 o                         
  -9   1   7          1.35          3.79         0.51 o                         
  -8   1   7        106.03        102.98         2.00 o                         
  -7   1   7        199.80        200.38         3.27 o                         
  -6   1   7       1446.93       1486.55        20.39 o                         
  -5   1   7         26.55         15.80         1.00 o                         
  -4   1   7        129.94        101.06         4.21 o                         
  -3   1   7       1724.51       1698.32        40.17 o                         
   1   1   7       1215.23       1272.56        21.76 o                         
   2   1   7       1023.09       1021.83        48.06 o                         
   3   1   7        407.90        341.18         6.48 o                         
   4   1   7          2.15          6.58         1.76 o                         
   5   1   7        369.01        340.86         5.23 o                         
   6   1   7          2.84          6.12         0.81 o                         
   7   1   7        782.37        800.93        12.51 o                         
   8   1   7          3.26          3.86         0.76 o                         
   9   1   7         69.00         66.86         1.86 o                         
  10   1   7       1260.14       1365.28        29.31 o                         
  11   1   7        876.32        865.45        14.79 o                         
  12   1   7         56.57         47.20         2.80 o                         
 -14   2   7         11.56         11.93         0.84 o                         
 -13   2   7        279.71        242.39         5.50 o                         
 -12   2   7         17.06         23.14         0.98 o                         
 -11   2   7        103.34        113.97         4.19 o                         
 -10   2   7        373.84        401.94         6.58 o                         
  -9   2   7        115.96        116.60         2.56 o                         
  -8   2   7        212.26        198.24         3.65 o                         
  -7   2   7       1038.58       1067.18        17.42 o                         
  -6   2   7         16.99         22.05         1.01 o                         
  -5   2   7        929.75        830.44        12.73 o                         
  -4   2   7        913.79        783.45        13.45 o                         
  -3   2   7        286.95        295.95         6.59 o                         
  -1   2   7         64.63         36.50         4.83 o                         
   0   2   7        744.03        717.04        26.35 o                         
   1   2   7         82.78         53.70         5.47 o                         
   2   2   7        332.42        301.08         5.36 o                         
   3   2   7         12.45          7.10         0.92 o                         
   4   2   7          0.67          2.74         0.73 o                         
   5   2   7         67.25         80.83         1.98 o                         
   6   2   7        390.27        376.01         7.02 o                         
   7   2   7         14.95         12.90         1.15 o                         
   8   2   7         44.27         37.11         1.51 o                         
   9   2   7          9.59         10.46         1.17 o                         
  10   2   7         79.98         77.40         2.01 o                         
  11   2   7         43.92         48.44         1.77 o                         
  12   2   7        163.70        183.21         6.90 o                         
 -13   3   7         67.61         57.64         3.78 o                         
 -12   3   7         68.72         61.45         1.57 o                         
 -11   3   7         43.94         41.59         1.28 o                         
 -10   3   7         34.62         43.10         1.40 o                         
  -9   3   7         37.07         52.90         1.84 o                         
  -8   3   7         94.00         91.35         2.73 o                         
  -7   3   7        582.86        581.69        11.89 o                         
  -6   3   7          8.05          5.63         1.02 o                         
  -5   3   7         10.32         10.72         1.80 o                         
  -4   3   7        213.81        199.19         4.04 o                         
  -3   3   7        219.45        216.35         3.82 o                         
  -2   3   7        585.39        599.09         9.38 o                         
  -1   3   7         58.44         70.03         1.69 o                         
   0   3   7        533.92        572.31         8.99 o                         
   1   3   7          5.22          1.55         0.87 o                         
   2   3   7        169.91        157.48         3.02 o                         
   3   3   7         14.20         14.58         1.54 o                         
   4   3   7        251.36        229.39         4.10 o                         
   5   3   7        293.86        319.27         5.40 o                         
   6   3   7        213.66        197.73         3.71 o                         
   7   3   7          3.05          5.76         0.85 o                         
   8   3   7        201.75        212.15         7.23 o                         
   9   3   7          7.26         13.10         1.07 o                         
  10   3   7         31.71         25.90         1.29 o                         
  11   3   7         28.31         28.03         3.08 o                         
  12   3   7         50.78         43.72         2.24 o                         
 -12   4   7        244.11        240.58         4.95 o                         
 -11   4   7        343.53        357.87         6.35 o                         
 -10   4   7         26.63         34.97         1.20 o                         
  -9   4   7         61.85         67.24         1.79 o                         
  -8   4   7        552.35        572.61        10.10 o                         
  -7   4   7        456.52        486.87         7.77 o                         
  -6   4   7         34.55         37.51         1.29 o                         
  -5   4   7         56.39         46.16         1.34 o                         
  -4   4   7        417.63        422.03         6.85 o                         
  -3   4   7          6.83         10.90         0.93 o                         
  -2   4   7         55.18         54.10         1.47 o                         
  -1   4   7        586.19        603.65         8.05 o                         
   0   4   7        312.10        308.30         4.79 o                         
   1   4   7          4.12          4.78         0.64 o                         
   2   4   7         67.95         58.77         2.00 o                         
   3   4   7         87.32         70.08         1.84 o                         
   4   4   7         20.56         17.72         1.23 o                         
   5   4   7       1180.75       1219.76        18.57 o                         
   6   4   7         61.27         64.94         1.75 o                         
   7   4   7        511.16        537.99         8.58 o                         
   8   4   7        153.66        165.77         4.02 o                         
   9   4   7        318.49        319.27         6.72 o                         
  10   4   7        228.68        227.08         8.11 o                         
  11   4   7        134.92        137.84         5.35 o                         
 -11   5   7          1.03          1.68         0.84 o                         
 -10   5   7         37.44         32.56         1.16 o                         
  -9   5   7         35.25         33.93         1.26 o                         
  -8   5   7         33.33         40.17         1.33 o                         
  -7   5   7        158.05        177.96         4.74 o                         
  -6   5   7          0.28          1.94         0.54 o                         
  -5   5   7        154.54        150.63         2.68 o                         
  -4   5   7         20.88         19.97         1.06 o                         
  -3   5   7         10.47          8.91         1.18 o                         
  -2   5   7          1.05          5.29         0.64 o                         
  -1   5   7          9.75         10.63         0.88 o                         
   0   5   7        257.91        241.88         3.95 o                         
   1   5   7        511.05        536.56         8.65 o                         
   2   5   7        253.76        288.64         4.69 o                         
   3   5   7          0.52          2.62         0.59 o                         
   4   5   7        422.36        420.57         6.28 o                         
   5   5   7        130.69        128.44         2.58 o                         
   6   5   7         92.29         94.47         2.39 o                         
   7   5   7          1.36          0.99         0.51 o                         
   8   5   7         82.16         70.03         1.96 o                         
   9   5   7         65.98         69.95         1.66 o                         
  10   5   7         32.66         33.04         1.82 o                         
  -9   6   7          4.96          5.70         1.09 o                         
  -8   6   7          2.22          4.43         1.33 o                         
  -7   6   7        167.22        170.96         3.29 o                         
  -6   6   7          0.49          1.66         0.56 o                         
  -5   6   7        200.39        207.02         4.66 o                         
  -4   6   7        671.52        683.94        13.82 o                         
  -3   6   7         27.39         30.48         1.72 o                         
  -2   6   7        559.48        609.39         9.57 o                         
  -1   6   7        885.00       1003.23        14.12 o                         
   0   6   7        284.21        300.75         4.67 o                         
   1   6   7         77.08         69.41         1.63 o                         
   2   6   7         13.49         18.34         1.05 o                         
   3   6   7         20.79         22.90         1.10 o                         
   4   6   7        103.28         96.55         1.91 o                         
   5   6   7          1.85          1.71         0.45 o                         
   6   6   7          4.54          3.67         0.46 o                         
   7   6   7         31.68         30.87         1.13 o                         
   8   6   7          6.02          6.05         0.77 o                         
  -6   7   7        320.36        317.58         7.82 o                         
  -5   7   7        108.62        103.91         3.03 o                         
  -4   7   7         30.30         29.29         1.41 o                         
  -3   7   7         64.48         64.42         1.88 o                         
  -2   7   7        146.59        140.07         3.30 o                         
  -1   7   7         27.64         27.31         1.54 o                         
   0   7   7        126.00        122.38         2.28 o                         
   1   7   7         36.31         38.02         1.09 o                         
   2   7   7        154.55        142.06         2.58 o                         
   3   7   7         70.37         64.99         1.75 o                         
   4   7   7         90.41         84.39         1.66 o                         
   5   7   7         91.51         82.73         1.82 o                         
   6   7   7        181.18        162.18         4.53 o                         
  -2   8   7         30.45         21.81         1.19 o                         
  -1   8   7         32.94         26.19         0.86 o                         
   0   8   7         36.48         33.88         0.92 o                         
   1   8   7         28.99         30.86         1.47 o                         
 -14   0   8        188.28        209.03         5.29 o                         
 -13   0   8        212.01        238.90         6.37 o                         
 -12   0   8       1066.19       1018.45        24.58 o                         
 -11   0   8         65.23         68.72         2.12 o                         
 -10   0   8        569.29        603.39        17.75 o                         
  -9   0   8          1.11          8.47         1.37 o                         
  -8   0   8         25.23         26.14         1.74 o                         
  -7   0   8         39.64         36.13         1.59 o                         
  -6   0   8        575.73        721.01        14.43 o                         
  -5   0   8        165.10        138.20         3.27 o                         
  -4   0   8       1173.29       1172.59        28.03 o                         
  -3   0   8        538.60        526.96        18.54 o                         
  -2   0   8         20.55         30.21         2.38 o                         
  -1   0   8       8109.07      10309.79       338.65 o                         
   0   0   8      17096.09      21451.04       703.17 o                         
   1   0   8       1851.18       2028.45        67.73 o                         
   2   0   8          5.32          2.02         1.17 o                         
   3   0   8       1336.10       1347.02        32.10 o                         
   4   0   8        138.57        118.76         7.23 o                         
   5   0   8        139.71        144.60         4.20 o                         
   6   0   8         20.97         15.40         1.42 o                         
   7   0   8        115.89        119.74         4.38 o                         
   8   0   8         52.98         61.52         3.85 o                         
   9   0   8        206.35        215.79         5.11 o                         
  10   0   8          1.85          3.49         1.26 o                         
  11   0   8        166.79        156.20         6.05 o                         
 -14   1   8        129.30        115.50         3.08 o                         
 -13   1   8        260.83        244.55         4.57 o                         
 -12   1   8         39.39         43.38         1.40 o                         
 -11   1   8          6.28          8.09         0.86 o                         
 -10   1   8         14.40         17.94         0.88 o                         
  -9   1   8          0.61          1.04         0.46 o                         
  -8   1   8         31.89         28.10         1.04 o                         
  -7   1   8          4.13          7.66         0.90 o                         
  -6   1   8         40.09         55.34         1.54 o                         
  -5   1   8         82.49         62.84         1.66 o                         
  -4   1   8         56.19         68.41         1.77 o                         
  -3   1   8         16.41         22.14         1.33 o                         
  -2   1   8         85.44         68.88         2.73 o                         
  -1   1   8        311.04        353.29        14.21 o                         
   0   1   8         78.39         74.01         2.34 o                         
   1   1   8        722.98        655.36        16.63 o                         
   2   1   8          0.53          2.18         1.00 o                         
   3   1   8        128.23        116.30         2.75 o                         
   4   1   8        174.34        159.16         3.09 o                         
   5   1   8        140.55        134.20         2.76 o                         
   6   1   8         83.17         84.05         3.03 o                         
   7   1   8         58.85         52.24         1.81 o                         
   8   1   8          0.24          1.89         0.66 o                         
   9   1   8         35.56         41.91         2.34 o                         
  10   1   8         27.85         35.47         1.40 o                         
  11   1   8         11.77         10.72         1.38 o                         
 -14   2   8        612.97        582.17        13.84 o                         
 -13   2   8          4.26          2.27         0.96 o                         
 -12   2   8         53.93         49.80         1.31 o                         
 -11   2   8        371.54        371.21         6.06 o                         
 -10   2   8        673.03        675.14        15.53 o                         
  -9   2   8        504.28        499.39         8.10 o                         
  -8   2   8        180.66        192.41         4.78 o                         
  -7   2   8         42.52         31.60         1.56 o                         
  -6   2   8        197.44        210.62         4.22 o                         
  -5   2   8          4.37          2.81         0.65 o                         
  -4   2   8          4.27         10.37         0.84 o                         
  -3   2   8         28.56         27.79         1.42 o                         
  -2   2   8         13.68         13.94         1.07 o                         
  -1   2   8       1419.30       1463.81        22.02 o                         
   0   2   8         74.75         67.63         1.80 o                         
   1   2   8        441.92        446.28         6.72 o                         
   2   2   8         70.45         64.54         1.76 o                         
   3   2   8         90.18         81.04         2.89 o                         
   4   2   8          3.67         13.77         3.14 o                         
   5   2   8        654.32        659.03        13.38 o                         
   6   2   8         14.15         18.31         1.37 o                         
   7   2   8        617.00        628.19        14.17 o                         
   8   2   8        104.50         91.53         2.37 o                         
   9   2   8        423.29        423.79        15.20 o                         
  10   2   8        256.50        277.55         5.91 o                         
  11   2   8          0.60          0.58         0.80 o                         
  12   2   8          2.59          2.66         1.12 o                         
 -13   3   8         71.23         64.24         1.98 o                         
 -12   3   8        161.19        177.52         3.35 o                         
 -11   3   8        468.94        469.93         8.30 o                         
 -10   3   8         59.07         53.07         1.54 o                         
  -9   3   8        171.80        164.51         3.97 o                         
  -8   3   8        133.06        120.97         3.26 o                         
  -7   3   8          0.00         -0.19         1.13 o                         
  -6   3   8         22.29         14.08         1.14 o                         
  -5   3   8        295.19        279.67         5.98 o                         
  -4   3   8          5.43          8.26         1.13 o                         
  -3   3   8        245.10        200.81         3.62 o                         
  -2   3   8        403.63        358.53         5.92 o                         
  -1   3   8          2.98          2.84         0.65 o                         
   0   3   8        232.71        251.06         4.02 o                         
   1   3   8          3.90          3.56         1.08 o                         
   2   3   8        631.05        603.09         9.48 o                         
   3   3   8          8.75          7.01         1.00 o                         
   4   3   8        383.07        366.77         6.81 o                         
   5   3   8        136.09        134.01         3.03 o                         
   6   3   8        129.58        145.25         3.26 o                         
   7   3   8         15.93         14.08         1.28 o                         
   8   3   8        522.85        529.43        10.86 o                         
   9   3   8          5.40          5.69         0.83 o                         
  10   3   8        201.98        190.62         5.07 o                         
  11   3   8        434.44        414.57        10.17 o                         
 -12   4   8         30.08         31.00         1.29 o                         
 -11   4   8         25.33         25.04         0.92 o                         
 -10   4   8         16.72         15.75         0.87 o                         
  -9   4   8        576.42        569.84         9.97 o                         
  -8   4   8         50.88         49.21         1.51 o                         
  -7   4   8          1.56          1.39         0.50 o                         
  -6   4   8          0.14          0.68         0.52 o                         
  -5   4   8          5.52          3.73         0.79 o                         
  -4   4   8         22.28         18.89         1.12 o                         
  -3   4   8        496.50        549.13         8.76 o                         
  -2   4   8         26.68         33.15         1.28 o                         
  -1   4   8         31.66         33.10         1.30 o                         
   0   4   8        312.72        344.47         5.27 o                         
   1   4   8        139.88        135.32         2.50 o                         
   2   4   8          0.68          1.95         0.73 o                         
   3   4   8        701.64        751.37        11.72 o                         
   4   4   8        152.89        149.84         2.98 o                         
   5   4   8         46.20         54.77         1.61 o                         
   6   4   8         10.28          9.44         1.45 o                         
   7   4   8          0.39          0.51         1.25 o                         
   8   4   8        248.50        260.52         5.69 o                         
   9   4   8        111.34        103.26         2.54 o                         
  10   4   8        158.29        144.69         3.98 o                         
  11   4   8          5.57          8.39         1.26 o                         
 -11   5   8        262.65        277.25         9.64 o                         
 -10   5   8          8.84         10.75         0.80 o                         
  -9   5   8         82.47         89.69         2.21 o                         
  -8   5   8         83.20         66.55         1.75 o                         
  -7   5   8          4.63          5.60         0.70 o                         
  -6   5   8         61.60         65.03         2.12 o                         
  -5   5   8         56.81         58.46         2.16 o                         
  -4   5   8          4.95          4.55         0.68 o                         
  -3   5   8        263.05        289.82         5.91 o                         
  -2   5   8        988.33       1068.89        14.92 o                         
  -1   5   8          5.33          4.99         0.70 o                         
   0   5   8        151.53        167.29         2.94 o                         
   1   5   8        232.77        250.58         4.15 o                         
   2   5   8        958.02        989.31        13.89 o                         
   3   5   8        172.59        177.17         3.05 o                         
   4   5   8       1023.97       1129.71        15.74 o                         
   5   5   8         53.63         59.23         1.72 o                         
   6   5   8         16.23         14.59         1.21 o                         
   7   5   8          6.21         10.82         0.85 o                         
   8   5   8          4.95          7.34         0.71 o                         
   9   5   8          0.14          0.86         0.63 o                         
  -9   6   8         12.69          7.83         1.40 o                         
  -8   6   8         10.06         11.88         1.33 o                         
  -7   6   8         93.21         97.90         3.93 o                         
  -6   6   8         13.93         15.28         1.01 o                         
  -5   6   8        152.47        138.38         3.27 o                         
  -4   6   8         44.92         41.70         1.41 o                         
  -3   6   8        161.33        140.62         2.99 o                         
  -2   6   8        237.75        240.12         4.29 o                         
  -1   6   8        332.83        329.48         6.28 o                         
   0   6   8        260.31        261.62         5.83 o                         
   1   6   8         39.75         42.06         1.21 o                         
   2   6   8        195.13        219.07         3.51 o                         
   3   6   8        727.65        678.63         9.65 o                         
   4   6   8         17.91         18.67         1.07 o                         
   5   6   8         13.76         13.15         0.72 o                         
   6   6   8         32.31         36.33         1.00 o                         
   7   6   8        101.83        100.14         2.32 o                         
   8   6   8         16.45         16.37         1.54 o                         
  -6   7   8         12.32         13.71         1.26 o                         
  -5   7   8         23.92         21.65         1.13 o                         
  -4   7   8         18.56         25.00         1.23 o                         
  -3   7   8         30.79         28.10         1.29 o                         
  -2   7   8         25.30         21.29         0.98 o                         
  -1   7   8          3.81          2.27         0.57 o                         
   0   7   8         41.40         37.19         1.06 o                         
   1   7   8         30.02         27.16         0.98 o                         
   2   7   8          6.73          5.42         0.55 o                         
   3   7   8         60.40         54.46         1.20 o                         
   4   7   8         47.56         48.19         1.07 o                         
   5   7   8         52.86         46.07         3.22 o                         
 -13   1   9         21.50         26.83         1.94 o                         
 -12   1   9        271.02        245.57         4.12 o                         
 -11   1   9        905.52        877.22        13.43 o                         
 -10   1   9        584.59        587.05        14.24 o                         
  -9   1   9         16.94         22.59         0.97 o                         
  -8   1   9        481.21        479.88         8.22 o                         
  -7   1   9        244.42        230.10         3.72 o                         
  -6   1   9        158.48        180.56         3.61 o                         
  -5   1   9        187.70        178.00         3.00 o                         
  -4   1   9         41.54         39.28         1.26 o                         
  -3   1   9         73.33         80.87         2.15 o                         
  -2   1   9         61.00         47.40         1.62 o                         
  -1   1   9        123.72        114.77         6.73 o                         
   0   1   9        469.17        429.25         7.74 o                         
   1   1   9        427.98        418.13         6.78 o                         
   2   1   9        557.52        502.65         8.94 o                         
   3   1   9        260.26        246.71         4.81 o                         
   4   1   9          3.59          9.39         1.24 o                         
   5   1   9        474.05        455.46         7.39 o                         
   6   1   9        577.85        596.02        12.19 o                         
   7   1   9         92.69         93.97         2.80 o                         
   8   1   9        120.40        126.63         3.32 o                         
   9   1   9         24.81         27.26         1.38 o                         
  10   1   9         57.51         54.33         1.77 o                         
  11   1   9         43.62         40.32         1.68 o                         
 -13   2   9          2.11          3.63         0.69 o                         
 -12   2   9         70.19         72.25         1.71 o                         
 -11   2   9         15.47         12.49         0.89 o                         
 -10   2   9        103.27        106.57         4.49 o                         
  -9   2   9         63.09         54.62         1.71 o                         
  -8   2   9        107.90        109.98         3.02 o                         
  -7   2   9         74.67         68.07         2.40 o                         
  -6   2   9        262.88        238.68         5.42 o                         
  -5   2   9         72.04         65.60         2.45 o                         
  -4   2   9        107.83         81.31         2.15 o                         
  -3   2   9        336.71        307.62         5.17 o                         
  -2   2   9         58.83         58.18         1.61 o                         
  -1   2   9          3.96          5.23         0.64 o                         
   0   2   9        393.10        314.50         4.47 o                         
   1   2   9         61.97         57.64         1.64 o                         
   2   2   9          0.06          1.54         0.71 o                         
   3   2   9        400.78        346.37        10.55 o                         
   4   2   9       1110.02       1131.70        19.32 o                         
   5   2   9         42.33         38.42         1.57 o                         
   6   2   9        343.21        335.79         6.34 o                         
   7   2   9        535.38        586.97        12.04 o                         
   8   2   9        117.04        137.11         3.48 o                         
   9   2   9        161.47        172.23         4.00 o                         
  10   2   9          1.27          2.05         0.65 o                         
  11   2   9         13.79          6.43         1.68 o                         
 -12   3   9          1.55          1.09         0.43 o                         
 -11   3   9         37.75         31.30         1.01 o                         
 -10   3   9         27.69         35.11         1.15 o                         
  -9   3   9          1.51          3.93         0.73 o                         
  -8   3   9        307.89        286.84         6.32 o                         
  -7   3   9         39.01         39.74         1.68 o                         
  -6   3   9         29.68         27.81         2.20 o                         
  -5   3   9        173.55        166.98         3.22 o                         
  -4   3   9        279.87        264.51         4.59 o                         
  -3   3   9          3.66          1.70         0.69 o                         
  -2   3   9         28.76         38.87         1.51 o                         
  -1   3   9          7.53          8.11         0.98 o                         
   0   3   9        184.04        189.64         3.26 o                         
   1   3   9         94.82         98.19         2.02 o                         
   2   3   9        725.73        745.51         9.86 o                         
   3   3   9         53.94         53.10         1.90 o                         
   4   3   9        166.46        186.49         3.88 o                         
   5   3   9          3.84          4.84         1.11 o                         
   6   3   9        166.65        169.93         3.63 o                         
   7   3   9         22.52         29.06         1.45 o                         
   8   3   9          2.06          1.63         0.61 o                         
   9   3   9         73.08         64.25         1.86 o                         
  10   3   9          7.47          7.81         0.90 o                         
  11   3   9         40.23         44.54         2.24 o                         
 -12   4   9        173.95        173.85         5.72 o                         
 -11   4   9        111.60        108.92         2.51 o                         
 -10   4   9        367.11        379.22         6.71 o                         
  -9   4   9        145.68        162.94         3.28 o                         
  -8   4   9        284.39        278.07         5.20 o                         
  -7   4   9         12.16         13.93         1.48 o                         
  -6   4   9        136.77        149.98         3.67 o                         
  -5   4   9        349.72        342.29         5.71 o                         
  -4   4   9        295.59        278.95         4.81 o                         
  -3   4   9        543.37        556.88         9.90 o                         
  -2   4   9        107.58        123.16         2.87 o                         
  -1   4   9         47.36         49.29         1.43 o                         
   0   4   9        177.62        198.49         3.36 o                         
   1   4   9        664.06        709.24        10.22 o                         
   2   4   9        357.66        376.97         5.74 o                         
   3   4   9        382.70        401.86         6.08 o                         
   4   4   9         47.53         54.05         1.55 o                         
   5   4   9        142.92        134.10         3.00 o                         
   6   4   9        504.46        562.02        12.08 o                         
   7   4   9        633.43        628.24        12.64 o                         
   8   4   9        129.87        129.97         3.11 o                         
   9   4   9         18.78         15.04         0.83 o                         
  10   4   9         53.33         56.45         3.22 o                         
 -10   5   9          0.45          1.77         0.68 o                         
  -9   5   9         34.93         37.68         1.24 o                         
  -8   5   9         21.19         15.20         0.89 o                         
  -7   5   9         12.96         16.30         1.51 o                         
  -6   5   9          0.94          1.29         0.53 o                         
  -5   5   9        231.58        236.64         5.71 o                         
  -4   5   9        329.33        337.30         6.07 o                         
  -3   5   9         27.57         29.10         1.78 o                         
  -2   5   9        362.32        385.26         6.37 o                         
  -1   5   9        197.96        189.70         3.37 o                         
   0   5   9        117.57        132.08         2.44 o                         
   1   5   9         76.78         74.58         1.69 o                         
   2   5   9          6.28          9.50         1.11 o                         
   3   5   9         65.06         63.34         1.58 o                         
   4   5   9         22.98         22.88         0.96 o                         
   5   5   9         94.35         83.58         1.69 o                         
   6   5   9         44.37         39.76         1.17 o                         
   7   5   9         30.01         31.86         1.11 o                         
   8   5   9          3.32          3.49         0.67 o                         
  -8   6   9          2.23          0.56         0.70 o                         
  -7   6   9         29.05         29.07         1.27 o                         
  -6   6   9         19.91         13.00         1.12 o                         
  -5   6   9         23.67         19.50         1.04 o                         
  -4   6   9        178.58        175.86         3.48 o                         
  -3   6   9         30.41         33.21         1.21 o                         
  -2   6   9         50.73         44.45         1.31 o                         
  -1   6   9        141.66        134.51         2.37 o                         
   0   6   9        279.90        280.81         4.31 o                         
   1   6   9        902.77        894.87        11.55 o                         
   2   6   9         58.17         54.58         1.26 o                         
   3   6   9         68.78         71.71         1.46 o                         
   4   6   9        344.08        329.74         4.86 o                         
   5   6   9        100.32         90.58         2.20 o                         
   6   6   9        149.76        147.83         3.25 o                         
   7   6   9         84.36         81.92         2.61 o                         
  -5   7   9         27.72         30.79         1.68 o                         
  -4   7   9        195.50        169.58         6.21 o                         
  -3   7   9          1.76          3.44         0.65 o                         
  -2   7   9         22.17         19.39         1.25 o                         
  -1   7   9          3.14          5.59         0.97 o                         
   0   7   9         12.43         13.28         0.77 o                         
   1   7   9        170.70        150.31         2.63 o                         
   2   7   9        368.32        354.15         5.48 o                         
   3   7   9         69.50         51.16         1.21 o                         
 -13   0  10         24.76         21.55         1.54 o                         
 -12   0  10          3.72          5.59         0.97 o                         
 -11   0  10        223.68        213.69         5.68 o                         
 -10   0  10         25.48         25.97         2.13 o                         
  -9   0  10        379.51        386.21         8.82 o                         
  -8   0  10       1049.40       1107.60        21.81 o                         
  -7   0  10         38.08         40.19         1.84 o                         
  -6   0  10        379.55        419.70         8.78 o                         
  -5   0  10        341.92        339.56         7.40 o                         
  -4   0  10         83.73         82.61         2.22 o                         
  -3   0  10         28.69         24.53         1.47 o                         
  -2   0  10       1154.27       1124.68        30.20 o                         
  -1   0  10        742.93        839.24        32.38 o                         
   0   0  10          0.44          3.18         0.84 o                         
   1   0  10          4.27         13.37         1.77 o                         
   2   0  10         12.52          9.07         1.34 o                         
   3   0  10         25.06         18.17         1.45 o                         
   4   0  10        495.29        432.66        11.15 o                         
   5   0  10         59.56         61.44         3.01 o                         
   6   0  10         82.32         62.36         3.64 o                         
   7   0  10        397.67        415.25        15.15 o                         
   8   0  10       1050.49       1109.52        39.75 o                         
   9   0  10          0.63          0.14         0.98 o                         
  10   0  10        357.13        343.44        12.19 o                         
  11   0  10        539.77        498.82        16.92 o                         
 -13   1  10         62.41         58.23         1.78 o                         
 -12   1  10         40.64         38.98         1.35 o                         
 -11   1  10          8.61          9.44         0.75 o                         
 -10   1  10        129.30        117.17         3.44 o                         
  -9   1  10         31.60         27.17         1.07 o                         
  -8   1  10        146.13        144.66         2.56 o                         
  -7   1  10        472.98        477.12         7.01 o                         
  -6   1  10        215.40        242.88         3.64 o                         
  -5   1  10         24.25         27.19         1.26 o                         
  -4   1  10         10.10          7.57         0.78 o                         
  -3   1  10        217.50        189.31         4.09 o                         
  -2   1  10          7.97          6.62         0.90 o                         
  -1   1  10        297.75        360.34         6.67 o                         
   0   1  10       1106.92       1271.69        19.25 o                         
   1   1  10         87.62         98.00         2.20 o                         
   2   1  10         26.01         28.71         2.06 o                         
   3   1  10        155.14        134.48         2.77 o                         
   4   1  10         12.20          8.45         1.04 o                         
   5   1  10        150.14        155.67         3.09 o                         
   6   1  10        202.41        217.06         5.09 o                         
   7   1  10        261.04        276.10         6.13 o                         
   8   1  10          0.57          0.28         0.68 o                         
   9   1  10         92.65         83.52         2.36 o                         
  10   1  10        103.28        116.98         9.68 o                         
 -13   2  10         86.31         83.92         2.33 o                         
 -12   2  10         17.85         15.39         0.72 o                         
 -11   2  10          0.22          0.58         0.41 o                         
 -10   2  10         15.64         15.73         1.07 o                         
  -9   2  10        159.52        157.30         6.07 o                         
  -8   2  10        178.67        176.85         7.88 o                         
  -7   2  10         32.77         27.28         1.38 o                         
  -6   2  10        338.39        301.38         8.04 o                         
  -5   2  10         60.51         58.44         3.49 o                         
  -4   2  10         34.48         32.08         1.43 o                         
  -3   2  10          8.57          6.10         0.85 o                         
  -2   2  10         76.69         74.63         2.58 o                         
  -1   2  10        413.67        415.05         7.20 o                         
   0   2  10        823.21        829.12        16.38 o                         
   1   2  10          4.59          5.28         0.82 o                         
   2   2  10         14.60         14.79         1.08 o                         
   3   2  10        166.29        173.80         3.32 o                         
   4   2  10        184.83        186.53         3.48 o                         
   5   2  10        322.26        296.13         5.05 o                         
   6   2  10         20.98         20.12         1.29 o                         
   7   2  10         90.66        101.12         2.85 o                         
   8   2  10        448.66        447.54         9.20 o                         
   9   2  10         29.85         34.27         1.48 o                         
  10   2  10          9.96          8.59         1.01 o                         
 -12   3  10          1.98          0.14         0.34 o                         
 -11   3  10         36.47         40.21         1.12 o                         
 -10   3  10         33.38         28.77         1.00 o                         
  -9   3  10        288.62        280.19         5.23 o                         
  -8   3  10        545.06        569.95        16.98 o                         
  -7   3  10        715.24        727.40        26.43 o                         
  -6   3  10         97.02        105.67         2.96 o                         
  -5   3  10        131.69        128.30         2.94 o                         
  -4   3  10       1125.45       1194.09        18.41 o                         
  -3   3  10        932.79        960.55        14.79 o                         
  -2   3  10        351.05        385.60         5.84 o                         
  -1   3  10        669.17        673.89         8.94 o                         
   0   3  10          2.28          4.63         0.59 o                         
   1   3  10          1.56          2.37         1.04 o                         
   2   3  10        443.33        431.58         7.23 o                         
   3   3  10       1158.67       1226.45        18.75 o                         
   4   3  10        502.77        523.82         8.51 o                         
   5   3  10        187.82        186.46         3.87 o                         
   6   3  10         90.04        104.40         2.52 o                         
   7   3  10        243.59        250.30         5.50 o                         
   8   3  10        102.73        104.74         2.64 o                         
   9   3  10         30.31         29.15         1.20 o                         
  10   3  10          7.17          9.00         1.03 o                         
 -11   4  10          0.66          2.49         0.45 o                         
 -10   4  10         62.52         55.53         1.39 o                         
  -9   4  10         71.69         58.13         1.50 o                         
  -8   4  10         20.47         19.41         0.96 o                         
  -7   4  10         71.52         71.95         2.56 o                         
  -6   4  10         22.65         18.31         1.85 o                         
  -5   4  10         16.44         12.15         0.97 o                         
  -4   4  10         81.78         70.71         1.79 o                         
  -3   4  10         20.06         24.38         1.13 o                         
  -2   4  10         26.48         28.06         1.11 o                         
  -1   4  10         59.18         63.22         1.58 o                         
   0   4  10         20.54         22.86         1.02 o                         
   1   4  10         22.46         26.89         1.02 o                         
   2   4  10        444.89        483.13         7.14 o                         
   3   4  10        113.88        114.03         2.21 o                         
   4   4  10         24.46         26.00         1.13 o                         
   5   4  10         13.86         16.48         0.98 o                         
   6   4  10         31.35         26.43         1.03 o                         
   7   4  10        172.39        147.97         3.04 o                         
   8   4  10         47.19         39.65         1.15 o                         
   9   4  10         33.67         28.29         1.02 o                         
  -9   5  10          3.65          4.20         0.70 o                         
  -8   5  10         78.51         77.97         2.48 o                         
  -7   5  10        218.15        237.99         5.17 o                         
  -6   5  10        395.83        374.84         7.82 o                         
  -5   5  10        294.39        268.53         4.53 o                         
  -4   5  10        134.74        149.11         2.82 o                         
  -3   5  10        290.70        299.93        10.62 o                         
  -2   5  10          1.28          2.52         0.54 o                         
  -1   5  10         71.77         88.16         1.85 o                         
   0   5  10        108.34        120.04         2.15 o                         
   1   5  10        232.88        244.62         4.46 o                         
   2   5  10         66.89         55.92         1.38 o                         
   3   5  10        579.76        606.00         8.66 o                         
   4   5  10         80.64         75.45         1.58 o                         
   5   5  10         65.26         71.55         1.67 o                         
   6   5  10        165.86        163.63         2.87 o                         
   7   5  10          7.90          8.68         1.12 o                         
   8   5  10          0.09          0.57         0.91 o                         
  -7   6  10         25.48         20.97         1.12 o                         
  -6   6  10         60.25         54.16         1.96 o                         
  -5   6  10         80.96         90.16         2.68 o                         
  -4   6  10          8.73         16.33         1.03 o                         
  -3   6  10        266.17        248.68         4.16 o                         
  -2   6  10         47.89         44.45         1.15 o                         
  -1   6  10         38.52         38.84         1.04 o                         
   0   6  10         48.81         46.03         1.14 o                         
   1   6  10         77.08         79.43         1.75 o                         
   2   6  10        171.38        137.01         2.28 o                         
   3   6  10          4.72          3.50         0.46 o                         
   4   6  10        509.99        469.12        15.17 o                         
   5   6  10          2.72          5.72         0.72 o                         
  -3   7  10         15.64         13.99         1.26 o                         
  -2   7  10         22.09         20.40         1.26 o                         
  -1   7  10        103.21         92.99         2.63 o                         
   0   7  10         11.55         10.58         0.76 o                         
   1   7  10        103.74         89.85         2.59 o                         
 -12   1  11          9.33         12.58         1.26 o                         
 -11   1  11          1.49          1.12         0.69 o                         
 -10   1  11          4.83          4.67         0.70 o                         
  -9   1  11         47.01         44.97         1.37 o                         
  -8   1  11         31.58         32.23         1.17 o                         
  -7   1  11         64.92         75.73         2.01 o                         
  -6   1  11        244.82        248.51         3.67 o                         
  -5   1  11        196.26        206.66         3.20 o                         
  -4   1  11        362.89        343.10         7.21 o                         
  -3   1  11        940.72        978.00        16.77 o                         
  -2   1  11         15.95         15.82         1.42 o                         
  -1   1  11         11.23         14.69         1.52 o                         
   0   1  11       1226.62       1340.03        20.32 o                         
   1   1  11        433.60        437.04         6.52 o                         
   2   1  11        313.61        320.62         4.96 o                         
   3   1  11        187.28        191.20         3.36 o                         
   4   1  11          1.53          1.85         0.67 o                         
   5   1  11        135.41        125.85         2.41 o                         
   6   1  11         15.23         14.17         1.10 o                         
   7   1  11        131.97        128.62         2.94 o                         
   8   1  11         33.74         40.35         1.57 o                         
   9   1  11        221.45        221.63         5.78 o                         
  10   1  11        660.51        654.86        18.94 o                         
 -12   2  11         20.61         25.68         1.09 o                         
 -11   2  11          2.53          1.55         0.61 o                         
 -10   2  11          5.82          7.31         1.11 o                         
  -9   2  11        332.20        312.27         9.61 o                         
  -8   2  11        110.31        112.94         3.06 o                         
  -7   2  11        142.63        149.72         3.21 o                         
  -6   2  11         65.96         66.54         2.06 o                         
  -5   2  11        364.65        327.11         6.15 o                         
  -4   2  11       1023.40       1040.81        17.99 o                         
  -3   2  11        153.66        160.37         3.49 o                         
  -2   2  11         38.01         36.07         1.51 o                         
  -1   2  11         56.69         54.60         1.76 o                         
   0   2  11        355.95        390.98         6.61 o                         
   1   2  11        190.95        191.85         3.58 o                         
   2   2  11         83.21         78.90         1.95 o                         
   3   2  11          0.48          1.71         0.55 o                         
   4   2  11          1.04          2.26         0.55 o                         
   5   2  11          2.05          2.43         0.88 o                         
   6   2  11         60.67         57.69         1.61 o                         
   7   2  11         16.87         11.19         0.95 o                         
   8   2  11          0.46          0.78         0.53 o                         
   9   2  11        124.09        133.98         3.14 o                         
  10   2  11         25.39         23.45         1.28 o                         
 -11   3  11          0.83          0.89         0.36 o                         
 -10   3  11         14.49         17.98         0.81 o                         
  -9   3  11         67.43         69.70         1.69 o                         
  -8   3  11         32.62         35.33         1.20 o                         
  -7   3  11        389.88        359.57        17.85 o                         
  -6   3  11          1.86          1.87         1.20 o                         
  -5   3  11          2.89          3.41         0.99 o                         
  -4   3  11         18.86         16.21         1.15 o                         
  -3   3  11        203.70        205.04         4.50 o                         
  -2   3  11        346.47        381.95        11.89 o                         
  -1   3  11        118.08        114.53         2.44 o                         
   0   3  11          0.80          2.26         0.56 o                         
   1   3  11         44.74         46.98         1.46 o                         
   2   3  11         39.28         45.85         1.48 o                         
   3   3  11         84.70         80.79         1.95 o                         
   4   3  11        108.35        107.85         2.34 o                         
   5   3  11         11.35         14.89         1.22 o                         
   6   3  11          1.04          0.05         0.52 o                         
   7   3  11         81.26         78.56         1.92 o                         
   8   3  11         16.64         18.28         0.86 o                         
   9   3  11          2.07          3.74         0.93 o                         
 -10   4  11          4.40          7.18         0.91 o                         
  -9   4  11         52.03         57.88         1.70 o                         
  -8   4  11        322.51        312.82         6.58 o                         
  -7   4  11         70.80         82.39         2.81 o                         
  -6   4  11         15.73         18.17         1.10 o                         
  -5   4  11         16.92         18.79         1.28 o                         
  -4   4  11        209.93        216.45         7.19 o                         
  -3   4  11          0.07         -0.02         0.62 o                         
  -2   4  11        268.98        289.72         4.94 o                         
  -1   4  11         56.89         62.82         1.66 o                         
   0   4  11        122.93        127.95         2.39 o                         
   1   4  11          6.14          5.31         0.66 o                         
   2   4  11        208.99        217.63         3.55 o                         
   3   4  11         21.52         17.48         0.95 o                         
   4   4  11         63.05         61.21         1.41 o                         
   5   4  11        232.04        234.25         4.04 o                         
   6   4  11         12.86         13.37         0.88 o                         
   7   4  11        147.98        151.49         3.00 o                         
   8   4  11        244.53        246.33         5.04 o                         
  -9   5  11          8.02          7.17         0.77 o                         
  -8   5  11         20.56         22.20         1.04 o                         
  -7   5  11         96.70         98.91         3.14 o                         
  -6   5  11         12.78          9.02         1.04 o                         
  -5   5  11         67.69         72.97         2.06 o                         
  -4   5  11          4.87          6.12         0.78 o                         
  -3   5  11          1.20          0.53         0.49 o                         
  -2   5  11          4.96          5.29         0.75 o                         
  -1   5  11          5.28          5.73         0.68 o                         
   0   5  11         84.20         80.09         1.64 o                         
   1   5  11        309.76        305.05         4.60 o                         
   2   5  11        152.99        159.95         3.36 o                         
   3   5  11         31.25         27.49         1.05 o                         
   4   5  11        108.16        106.52         2.05 o                         
   5   5  11         31.98         29.78         0.92 o                         
   6   5  11         13.68         15.01         0.78 o                         
  -6   6  11         10.49         11.61         1.40 o                         
  -5   6  11        155.44        165.22         4.28 o                         
  -4   6  11        323.28        311.41        15.81 o                         
  -3   6  11         47.90         50.30         1.49 o                         
  -2   6  11        408.32        405.98         8.15 o                         
  -1   6  11        261.21        264.90         4.77 o                         
   0   6  11        192.88        189.34         4.18 o                         
   1   6  11         20.49         13.83         0.76 o                         
   2   6  11         11.27         14.46         0.81 o                         
   3   6  11         25.04         20.65         0.78 o                         
   4   6  11         26.09         19.35         1.25 o                         
 -11   0  12        653.80        624.09        21.12 o                         
 -10   0  12         28.68         31.85         1.85 o                         
  -9   0  12          1.23          0.21         1.04 o                         
  -8   0  12          7.38          5.33         0.88 o                         
  -7   0  12         58.65         58.62         3.15 o                         
  -6   0  12         54.01         60.16         1.88 o                         
  -5   0  12       1004.31       1058.45        18.02 o                         
  -4   0  12         10.86         10.56         1.82 o                         
  -3   0  12        184.78        196.69         5.81 o                         
  -2   0  12         75.31         77.16         3.37 o                         
  -1   0  12       5534.73       6702.61       334.73 o                         
   0   0  12       3260.06       3719.50        71.64 o                         
   1   0  12        588.95        645.78        13.15 o                         
   2   0  12         72.62         91.62         2.77 o                         
   3   0  12        244.99        245.84         6.82 o                         
   4   0  12        192.75        173.38         5.12 o                         
   5   0  12         17.52         16.05         1.65 o                         
   6   0  12         46.84         28.28         2.24 o                         
   7   0  12         13.98         15.10         1.68 o                         
   8   0  12        104.61        103.27         4.35 o                         
   9   0  12          3.76          4.89         1.26 o                         
 -12   1  12         33.88         33.19         1.68 o                         
 -11   1  12          0.14          0.42         0.84 o                         
 -10   1  12        133.52        125.60         2.96 o                         
  -9   1  12         75.14         65.82         1.94 o                         
  -8   1  12         38.76         33.83         1.42 o                         
  -7   1  12          0.57         -0.59         0.59 o                         
  -6   1  12          0.26          0.96         0.54 o                         
  -5   1  12        105.25        108.00         2.30 o                         
  -4   1  12        150.30        147.96         2.91 o                         
  -3   1  12        448.84        488.56         7.85 o                         
  -2   1  12        690.94        728.67        12.82 o                         
  -1   1  12          3.03          3.43         1.01 o                         
   0   1  12         31.65         26.47         1.20 o                         
   1   1  12        242.01        252.71         4.05 o                         
   2   1  12         12.28          9.57         0.96 o                         
   3   1  12          0.16          0.63         0.75 o                         
   4   1  12        304.57        290.02         4.52 o                         
   5   1  12          0.93          2.50         0.65 o                         
   6   1  12          5.99          3.93         0.76 o                         
   7   1  12         24.96         25.55         1.27 o                         
   8   1  12         14.40         16.97         1.47 o                         
   9   1  12          4.82          4.07         0.79 o                         
 -11   2  12        150.72        140.89         3.14 o                         
 -10   2  12        472.76        426.55        11.72 o                         
  -9   2  12         92.48         98.74         3.86 o                         
  -8   2  12         15.50         15.49         1.06 o                         
  -7   2  12        119.09        130.22         2.90 o                         
  -6   2  12         19.50         22.79         1.14 o                         
  -5   2  12         10.55         12.53         1.52 o                         
  -4   2  12          5.55          5.10         1.25 o                         
  -3   2  12         23.88         28.69         1.39 o                         
  -2   2  12         13.64         11.34         1.18 o                         
  -1   2  12        186.81        194.28         4.20 o                         
   0   2  12        270.24        280.25         4.84 o                         
   1   2  12          0.04         -0.23         0.59 o                         
   2   2  12          2.98          2.99         0.81 o                         
   3   2  12         72.70         81.08         1.77 o                         
   4   2  12         27.84         25.65         1.28 o                         
   5   2  12         58.27         60.56         1.46 o                         
   6   2  12        124.65        123.17         2.72 o                         
   7   2  12         19.46         22.95         1.64 o                         
   8   2  12         21.95         23.83         1.27 o                         
   9   2  12        152.47        143.93         3.79 o                         
 -10   3  12          1.58          1.02         0.84 o                         
  -9   3  12         47.77         49.90         1.58 o                         
  -8   3  12         23.56         25.95         1.16 o                         
  -7   3  12         75.31         70.29         1.83 o                         
  -6   3  12        320.12        299.33         6.46 o                         
  -5   3  12          0.79          2.79         0.73 o                         
  -4   3  12          0.56          0.79         0.59 o                         
  -3   3  12        123.72        119.95         2.77 o                         
  -2   3  12         68.96         72.49         2.00 o                         
  -1   3  12         19.62         21.25         1.64 o                         
   0   3  12        311.86        322.84         5.44 o                         
   1   3  12          1.60          1.82         0.58 o                         
   2   3  12        163.65        168.08         3.21 o                         
   3   3  12          2.65          4.54         0.67 o                         
   4   3  12        162.54        170.12         3.08 o                         
   5   3  12         53.47         52.59         1.41 o                         
   6   3  12         59.63         51.07         1.39 o                         
   7   3  12        145.99        158.76         3.57 o                         
   8   3  12         66.43         58.20         3.50 o                         
  -9   4  12        182.81        168.46         4.34 o                         
  -8   4  12         97.80         77.54         2.00 o                         
  -7   4  12          0.25          0.47         0.45 o                         
  -6   4  12          8.95         10.02         0.87 o                         
  -5   4  12         30.29         26.90         1.15 o                         
  -4   4  12         40.10         36.15         1.32 o                         
  -3   4  12         73.55         73.39         1.91 o                         
  -2   4  12         53.37         60.65         1.75 o                         
  -1   4  12          1.41          1.58         0.52 o                         
   0   4  12         39.30         41.10         1.21 o                         
   1   4  12          0.62          1.00         0.52 o                         
   2   4  12        122.07        114.81         2.41 o                         
   3   4  12         65.63         62.35         1.39 o                         
   4   4  12          0.98          1.32         0.43 o                         
   5   4  12          0.88          0.61         0.42 o                         
   6   4  12          3.50          5.31         0.69 o                         
   7   4  12          0.91          0.61         0.61 o                         
  -7   5  12         24.00         22.11         1.40 o                         
  -6   5  12          6.00          8.19         0.84 o                         
  -5   5  12         45.34         47.27         1.54 o                         
  -4   5  12         29.53         27.33         1.10 o                         
  -3   5  12        129.03        133.19         2.75 o                         
  -2   5  12        346.43        367.58         6.60 o                         
  -1   5  12          1.33          1.51         0.50 o                         
   0   5  12         66.64         72.67         1.60 o                         
   1   5  12        365.97        364.22         5.40 o                         
   2   5  12        243.97        233.42         3.90 o                         
   3   5  12         15.71          9.19         0.64 o                         
   4   5  12        163.91        167.21         5.90 o                         
   5   5  12         19.15         21.74         1.31 o                         
  -3   6  12          5.20          3.66         1.40 o                         
  -2   6  12         97.21         86.63         2.08 o                         
  -1   6  12        185.66        180.02         3.80 o                         
   0   6  12        111.68        106.15         2.93 o                         
   1   6  12         50.30         50.65         2.03 o                         
   2   6  12          1.85          2.38         0.70 o                         
 -10   1  13        379.16        365.44        12.65 o                         
  -9   1  13         19.21         25.93         1.14 o                         
  -8   1  13        456.16        451.23         9.21 o                         
  -7   1  13          0.36          1.46         0.65 o                         
  -6   1  13         89.32        102.40         2.19 o                         
  -5   1  13          1.29          2.21         1.23 o                         
  -4   1  13        231.70        267.39         6.47 o                         
  -3   1  13          4.40          4.71         0.87 o                         
  -2   1  13          5.68         10.41         1.21 o                         
  -1   1  13          5.05         10.17         1.41 o                         
   0   1  13         65.08         59.95         1.61 o                         
   1   1  13         68.83         80.41         2.23 o                         
   2   1  13        361.47        376.91         6.18 o                         
   3   1  13         26.47         24.59         1.45 o                         
   4   1  13         18.70         22.00         1.10 o                         
   5   1  13        206.86        220.71         3.81 o                         
   6   1  13        109.44        102.20         5.54 o                         
   7   1  13         44.14         39.80         1.58 o                         
   8   1  13         55.60         58.31         1.88 o                         
 -10   2  13         11.50         14.66         0.94 o                         
  -9   2  13         62.99         52.64         1.54 o                         
  -8   2  13         78.37         66.62         2.11 o                         
  -7   2  13        270.91        249.53         4.98 o                         
  -6   2  13          6.62          7.76         0.92 o                         
  -5   2  13          1.87          3.85         0.58 o                         
  -4   2  13         24.53         19.69         1.21 o                         
  -3   2  13        540.96        571.60        12.08 o                         
  -2   2  13         11.77         10.68         1.37 o                         
  -1   2  13          0.11          0.24         0.63 o                         
   0   2  13         19.45         22.38         1.17 o                         
   1   2  13         36.15         41.02         1.42 o                         
   2   2  13          0.71          1.32         0.59 o                         
   3   2  13        448.25        416.55         6.14 o                         
   4   2  13        182.70        180.02         2.94 o                         
   5   2  13         38.99         34.22         1.13 o                         
   6   2  13        343.92        335.15         7.00 o                         
   7   2  13        106.08        100.45         3.02 o                         
   8   2  13        117.14        122.89         4.01 o                         
  -9   3  13         62.70         64.51         1.93 o                         
  -8   3  13         71.02         65.80         1.82 o                         
  -7   3  13          4.56          4.60         0.72 o                         
  -6   3  13         10.50         12.62         0.85 o                         
  -5   3  13        333.31        320.70         5.25 o                         
  -4   3  13         13.40         14.90         1.00 o                         
  -3   3  13          2.66          3.11         0.87 o                         
  -2   3  13         16.26         15.14         1.10 o                         
  -1   3  13          0.68          1.26         0.70 o                         
   0   3  13         19.29         22.48         1.22 o                         
   1   3  13         91.76         95.06         1.89 o                         
   2   3  13         35.15         38.63         1.09 o                         
   3   3  13         19.23         20.69         0.86 o                         
   4   3  13          0.61          0.86         0.45 o                         
   5   3  13          3.29          1.96         0.49 o                         
   6   3  13          8.46          9.48         0.95 o                         
   7   3  13         56.95         54.52         1.73 o                         
  -8   4  13          3.89          3.46         1.19 o                         
  -7   4  13          1.49          2.73         0.57 o                         
  -6   4  13         73.28         81.03         2.06 o                         
  -5   4  13        146.85        148.87         2.98 o                         
  -4   4  13        342.19        341.41         6.14 o                         
  -3   4  13        138.49        151.31         3.07 o                         
  -2   4  13         24.09         24.27         1.09 o                         
  -1   4  13         49.46         51.58         1.72 o                         
   0   4  13        105.88        116.34         2.59 o                         
   1   4  13         86.72         91.32         1.74 o                         
   2   4  13        103.90         94.67         1.75 o                         
   3   4  13        169.85        182.86         2.91 o                         
   4   4  13        126.99        131.26         2.42 o                         
   5   4  13         22.09         28.35         1.02 o                         
  -6   5  13          2.57          1.26         0.49 o                         
  -5   5  13        157.02        156.67         3.33 o                         
  -4   5  13        121.17        114.63        11.67 o                         
  -3   5  13         23.92         23.32         1.03 o                         
  -2   5  13        121.19        111.56         2.34 o                         
  -1   5  13        129.04        117.38         2.42 o                         
   0   5  13         16.34         16.54         0.90 o                         
   1   5  13         22.09         17.02         0.89 o                         
   2   5  13          0.25          0.13         0.39 o                         
   3   5  13          9.36          5.57         0.80 o                         
  -6   0  14        139.33        155.32         6.32 o                         
  -5   0  14        336.54        370.47        13.43 o                         
  -4   0  14        315.34        316.62        11.72 o                         
  -3   0  14          8.02         26.98         2.80 o                         
  -2   0  14         97.03         98.55         5.61 o                         
  -1   0  14         45.32         61.87         3.78 o                         
   1   0  14         28.61         30.38         1.91 o                         
   2   0  14         43.02         37.82         1.98 o                         
   3   0  14          4.71          3.20         0.84 o                         
   4   0  14        134.43        133.90         4.42 o                         
   5   0  14         47.05         41.64         1.95 o                         
   6   0  14          2.07          2.38         0.84 o                         
   7   0  14        225.68        216.60         7.78 o                         
  -8   1  14         50.96         48.07         2.58 o                         
  -7   1  14        141.73        144.44         3.37 o                         
  -6   1  14        133.23        131.94         2.51 o                         
  -5   1  14         22.31         23.83         1.31 o                         
  -4   1  14        132.02        122.99         2.75 o                         
  -3   1  14         17.14         18.41         1.28 o                         
  -2   1  14         58.37         55.27         2.99 o                         
  -1   1  14         76.29         80.18         2.86 o                         
   0   1  14        308.12        307.43         6.71 o                         
   1   1  14         65.89         67.05         2.04 o                         
   2   1  14         23.25         19.41         1.06 o                         
   3   1  14          7.89         11.54         0.93 o                         
   4   1  14          1.14          0.56         0.54 o                         
   5   1  14        125.94        105.90         2.85 o                         
   6   1  14         83.69         88.92         2.68 o                         
   7   1  14         47.42         40.03         1.43 o                         
  -9   2  14         23.28         19.42         1.13 o                         
  -8   2  14         29.96         33.11         1.39 o                         
  -7   2  14         43.13         38.23         1.34 o                         
  -6   2  14        410.43        394.44         6.95 o                         
  -5   2  14          1.54          1.75         0.55 o                         
  -4   2  14          3.21          3.94         0.76 o                         
  -3   2  14          3.47          1.51         0.58 o                         
  -2   2  14         95.24        105.52         2.45 o                         
  -1   2  14         32.78         36.08         1.37 o                         
   0   2  14        176.81        178.00         3.64 o                         
   1   2  14         22.15         30.63         1.10 o                         
   2   2  14          1.87          2.27         0.55 o                         
   3   2  14        104.09        106.67         1.93 o                         
   4   2  14         64.02         53.70         1.51 o                         
   5   2  14         79.64         76.34         1.99 o                         
   6   2  14          3.85          4.52         1.05 o                         
  -8   3  14        279.45        276.31         6.77 o                         
  -7   3  14        182.91        185.36         4.73 o                         
  -6   3  14        206.15        203.98         3.82 o                         
  -5   3  14        451.23        440.71         7.71 o                         
  -4   3  14        168.55        160.79         2.84 o                         
  -3   3  14        572.15        581.95        10.16 o                         
  -2   3  14          8.77          8.37         0.96 o                         
  -1   3  14         53.97         57.37         1.62 o                         
   0   3  14         66.62         75.89         1.87 o                         
   1   3  14         54.66         47.28         1.29 o                         
   2   3  14        184.08        194.35         3.04 o                         
   3   3  14        375.02        350.27         5.63 o                         
   4   3  14        112.34        105.82         2.19 o                         
   5   3  14         34.19         34.79         1.38 o                         
  -6   4  14          7.93          5.85         1.47 o                         
  -5   4  14          0.13         -0.13         0.63 o                         
  -4   4  14          3.07          2.62         0.49 o                         
  -3   4  14          1.39          2.80         0.61 o                         
  -2   4  14         12.04         11.67         0.94 o                         
  -1   4  14         18.77         16.41         0.91 o                         
   0   4  14          0.48          0.51         0.47 o                         
   1   4  14        142.26        129.71         2.92 o                         
   2   4  14         13.90         11.78         0.86 o                         
   3   4  14         16.59         15.87         0.93 o                         
   4   4  14         19.35         20.01         1.54 o                         
  -1   5  14        155.27        159.71         3.37 o                         
   0   5  14          7.83          4.61         0.98 o                         
  -6   1  15         29.87         27.99         2.66 o                         
  -5   1  15         22.08         26.22         1.48 o                         
  -4   1  15        112.32        110.44         3.74 o                         
  -3   1  15        257.82        255.21         5.56 o                         
  -2   1  15          2.50          2.92         0.69 o                         
  -1   1  15        169.64        174.46         4.38 o                         
   0   1  15        432.30        450.09        11.62 o                         
   1   1  15         63.00         65.53         2.43 o                         
   2   1  15         23.35         25.36         1.24 o                         
   3   1  15        101.06        104.17         2.27 o                         
   4   1  15          2.57          3.72         0.95 o                         
   5   1  15          4.80          2.78         1.26 o                         
  -6   2  15          3.55          6.71         1.82 o                         
  -5   2  15         89.37         84.28         1.96 o                         
  -4   2  15        242.06        218.53         4.10 o                         
  -3   2  15         14.46         14.23         1.04 o                         
  -2   2  15         32.82         35.25         1.70 o                         
  -1   2  15         78.12         85.87         2.39 o                         
   0   2  15          2.84          2.70         1.89 o                         
   1   2  15          1.51          0.61         0.61 o                         
   2   2  15         84.36         98.95         3.76 o                         
   3   2  15          0.45          0.31         0.56 o                         
   4   2  15          9.08          9.10         0.94 o                         
   5   2  15          1.22          3.77         0.98 o                         
  -6   3  15          8.88          7.13         1.40 o                         
  -5   3  15         11.71         11.88         1.13 o                         
  -4   3  15         19.74         15.39         1.27 o                         
  -3   3  15        151.34        147.30         3.38 o                         
  -2   3  15         20.18         22.06         0.98 o                         
  -1   3  15          1.76          0.28         0.50 o                         
   0   3  15         22.22         29.90         1.15 o                         
   1   3  15          3.51          2.44         0.67 o                         
   2   3  15         56.21         48.92         1.78 o                         
   3   3  15          0.68         -0.84         0.98 o                         
  -3   4  15         11.24         11.49         1.05 o                         
  -2   4  15        119.30        123.88         2.73 o                         
  -1   4  15         10.70         14.77         0.86 o                         
   0   4  15         42.40         32.58         1.13 o                         
  -5   0  16        179.40        158.81         6.06 o                         
  -4   0  16         40.90         46.76         2.80 o                         
  -3   0  16         64.71         76.36         3.50 o                         
  -2   0  16         73.52         77.51         4.07 o                         
  -1   0  16        949.09        927.69        31.36 o                         
   0   0  16       1695.17       1963.14        66.06 o                         
   1   0  16         96.77         77.18         3.51 o                         
   2   0  16         78.66         95.23         3.93 o                         
   3   0  16         46.63         39.93         2.38 o                         
  -5   1  16          1.27          0.56         1.26 o                         
  -4   1  16          7.77         12.72         1.27 o                         
  -3   1  16          2.54          2.13         0.64 o                         
  -2   1  16         34.71         37.72         1.94 o                         
  -1   1  16          5.82          6.71         1.54 o                         
   0   1  16          9.46          6.86         1.19 o                         
   1   1  16        152.46        156.33         6.33 o                         
   2   1  16         14.99         13.75         1.40 o                         
   3   1  16         10.88         15.38         2.80 o                         
  -4   2  16          6.62          5.52         2.80 o                         
  -3   2  16          0.62          1.09         0.64 o                         
  -2   2  16          4.60          6.71         1.40 o                         
  -1   2  16         65.98         56.64         3.36 o                         
   0   2  16         25.20         23.11         1.23 o                         
   1   2  16         12.82         13.50         1.09 o                         
   2   2  16         35.17         43.77         5.18 o                         
  -2   3  16         20.13         24.89         1.23 o                         
  -1   3  16         16.32         13.56         2.59 o                         
                                                                                
